# Supplementary material for: Gerromorpha (Hemiptera: Heteroptera) from the Metropolitan Region of Santarém, Brazil, including three new species of Microvelia Westwood, 1834 (Veliidae: Microveliinae)
Source: Biodivers Data J. 2021 Sep 1;9:e68567. doi: 10.3897/BDJ.9.e68567 (PMC8426318; doi:10.3897/BDJ.9.e68567)
Supplement: XML Treatment for Neogerris visendus [file BDJ.9.e68567-treatment10.xml]

<!DOCTYPE tp:taxon-treatment
  PUBLIC "-//TaxonX//DTD Taxonomic Treatment Publishing DTD v0 20100105//EN" "tax-treatment-NSO.dtd">
<tp:taxon-treatment xmlns:tp="http://www.plazi.org/taxpub"><tp:treatment-meta><mixed-citation publication-type="journal"><person-group><name><surname>dos Santos</surname><given-names>Suzane E.</given-names></name><name><surname>Rodrigues</surname><given-names>Juliana M. S.</given-names></name><name><surname>Couceiro</surname><given-names>Sheyla R. M.</given-names></name><name><surname>Moreira</surname><given-names>Felipe F. F.</given-names></name></person-group><article-title><tp:taxon-name><tp:taxon-name-part taxon-name-part-type="infraorder">Gerromorpha</tp:taxon-name-part></tp:taxon-name> (<tp:taxon-name><tp:taxon-name-part taxon-name-part-type="order">Hemiptera</tp:taxon-name-part></tp:taxon-name>: <tp:taxon-name><tp:taxon-name-part taxon-name-part-type="suborder">Heteroptera</tp:taxon-name-part></tp:taxon-name>) from the Metropolitan Region of Santarém, Brazil, including three new species of <italic><tp:taxon-name><tp:taxon-name-part taxon-name-part-type="genus" reg="Microvelia">Microvelia</tp:taxon-name-part></tp:taxon-name></italic> Westwood, 1834 (<tp:taxon-name><tp:taxon-name-part taxon-name-part-type="family">Veliidae</tp:taxon-name-part></tp:taxon-name>: <tp:taxon-name><tp:taxon-name-part taxon-name-part-type="subfamily">Microveliinae</tp:taxon-name-part></tp:taxon-name>)</article-title><source>Biodivers Data J</source><day>01</day><month>9</month><year>2021</year><volume>9</volume><pub-id pub-id-type="doi">10.3897/BDJ.9.e68567</pub-id></mixed-citation></tp:treatment-meta><tp:nomenclature><tp:taxon-name>
            <object-id xmlns:xlink="http://www.w3.org/1999/xlink" content-type="arpha" xlink:type="simple">28E74D2C-0D79-5E05-8123-D78BD36D998F</object-id>
            <tp:taxon-name-part taxon-name-part-type="genus">Neogerris</tp:taxon-name-part>
            <tp:taxon-name-part taxon-name-part-type="species">visendus</tp:taxon-name-part>
          </tp:taxon-name><tp:taxon-authority>(Drake &amp; Harris, 1934)</tp:taxon-authority><tp:nomenclature-citation-list><tp:nomenclature-citation><tp:taxon-name>
                <tp:taxon-name-part taxon-name-part-type="genus" reg="Limnogonus">Limnogonus</tp:taxon-name-part>
                <tp:taxon-name-part taxon-name-part-type="species" reg="visendus">visendus</tp:taxon-name-part>
              </tp:taxon-name><comment> – see <xref ref-type="bibr" rid="B7033946">Drake and Harris (1934)</xref>: 215.</comment></tp:nomenclature-citation><tp:nomenclature-citation><tp:taxon-name>
                <tp:taxon-name-part taxon-name-part-type="genus" reg="Neogerris">Neogerris</tp:taxon-name-part>
                <tp:taxon-name-part taxon-name-part-type="species" reg="visendus">visendus</tp:taxon-name-part>
              </tp:taxon-name><comment> – see <xref ref-type="bibr" rid="B7033702">Andersen (1975)</xref>: 8.</comment></tp:nomenclature-citation></tp:nomenclature-citation-list></tp:nomenclature><tp:treatment-sec sec-type="materials"><title>Materials</title><list list-type="alpha-lower" list-content="occurrences"><list-item><p><bold>Type status:</bold><named-content xmlns:xlink="http://www.w3.org/1999/xlink" content-type="dwc:typeStatus" xlink:type="simple">Other material</named-content>. <bold>Occurrence:</bold> recordedBy: <named-content xmlns:xlink="http://www.w3.org/1999/xlink" content-type="dwc:recordedBy" xlink:type="simple">S.E. Santos</named-content>; sex: <named-content xmlns:xlink="http://www.w3.org/1999/xlink" content-type="dwc:sex" xlink:type="simple">3 apterous ?</named-content>; <bold>Location:</bold> country: <named-content xmlns:xlink="http://www.w3.org/1999/xlink" content-type="dwc:country" xlink:type="simple">Brazil</named-content>; stateProvince: <named-content xmlns:xlink="http://www.w3.org/1999/xlink" content-type="dwc:stateProvince" xlink:type="simple">Pará</named-content>; municipality: <named-content xmlns:xlink="http://www.w3.org/1999/xlink" content-type="dwc:municipality" xlink:type="simple">Belterra</named-content>; locality: <named-content xmlns:xlink="http://www.w3.org/1999/xlink" content-type="dwc:locality" xlink:type="simple">Igarapé Aramanaí</named-content>; verbatimLatitude: <named-content xmlns:xlink="http://www.w3.org/1999/xlink" content-type="dwc:verbatimLatitude" xlink:type="simple">02°42'56"S</named-content>; verbatimLongitude: <named-content xmlns:xlink="http://www.w3.org/1999/xlink" content-type="dwc:verbatimLongitude" xlink:type="simple">54°59'59"W</named-content>; <bold>Event:</bold> verbatimEventDate: <named-content xmlns:xlink="http://www.w3.org/1999/xlink" content-type="dwc:verbatimEventDate" xlink:type="simple">07.XI.2019</named-content>; <bold>Record Level:</bold> type: <named-content xmlns:xlink="http://www.w3.org/1999/xlink" content-type="dwc:type" xlink:type="simple">PhysicalObject</named-content>; institutionCode: <named-content xmlns:xlink="http://www.w3.org/1999/xlink" content-type="dwc:institutionCode" xlink:type="simple">LETIA</named-content>; basisOfRecord: <named-content xmlns:xlink="http://www.w3.org/1999/xlink" content-type="dwc:basisOfRecord" xlink:type="simple">PreservedSpecimen</named-content></p></list-item><list-item><p><bold>Type status:</bold><named-content xmlns:xlink="http://www.w3.org/1999/xlink" content-type="dwc:typeStatus" xlink:type="simple">Other material</named-content>. <bold>Occurrence:</bold> recordedBy: <named-content xmlns:xlink="http://www.w3.org/1999/xlink" content-type="dwc:recordedBy" xlink:type="simple">S.E. Santos</named-content>; sex: <named-content xmlns:xlink="http://www.w3.org/1999/xlink" content-type="dwc:sex" xlink:type="simple">1 macropterous ?, 1 macropterous ?</named-content>; <bold>Location:</bold> country: <named-content xmlns:xlink="http://www.w3.org/1999/xlink" content-type="dwc:country" xlink:type="simple">Brazil</named-content>; stateProvince: <named-content xmlns:xlink="http://www.w3.org/1999/xlink" content-type="dwc:stateProvince" xlink:type="simple">Pará</named-content>; municipality: <named-content xmlns:xlink="http://www.w3.org/1999/xlink" content-type="dwc:municipality" xlink:type="simple">Santarém</named-content>; locality: <named-content xmlns:xlink="http://www.w3.org/1999/xlink" content-type="dwc:locality" xlink:type="simple">Igarapé Diamantino</named-content>; verbatimLatitude: <named-content xmlns:xlink="http://www.w3.org/1999/xlink" content-type="dwc:verbatimLatitude" xlink:type="simple">02°30'16"S</named-content>; verbatimLongitude: <named-content xmlns:xlink="http://www.w3.org/1999/xlink" content-type="dwc:verbatimLongitude" xlink:type="simple">54°39'32"W</named-content>; <bold>Event:</bold> verbatimEventDate: <named-content xmlns:xlink="http://www.w3.org/1999/xlink" content-type="dwc:verbatimEventDate" xlink:type="simple">06.IX.2019</named-content>; <bold>Record Level:</bold> type: <named-content xmlns:xlink="http://www.w3.org/1999/xlink" content-type="dwc:type" xlink:type="simple">PhysicalObject</named-content>; institutionCode: <named-content xmlns:xlink="http://www.w3.org/1999/xlink" content-type="dwc:institutionCode" xlink:type="simple">LETIA</named-content>; basisOfRecord: <named-content xmlns:xlink="http://www.w3.org/1999/xlink" content-type="dwc:basisOfRecord" xlink:type="simple">PreservedSpecimen</named-content></p></list-item><list-item><p><bold>Type status:</bold><named-content xmlns:xlink="http://www.w3.org/1999/xlink" content-type="dwc:typeStatus" xlink:type="simple">Other material</named-content>. <bold>Occurrence:</bold> recordedBy: <named-content xmlns:xlink="http://www.w3.org/1999/xlink" content-type="dwc:recordedBy" xlink:type="simple">S.E. Santos</named-content>; sex: <named-content xmlns:xlink="http://www.w3.org/1999/xlink" content-type="dwc:sex" xlink:type="simple">6 macropterous ?, 4 macropterous ?</named-content>; <bold>Location:</bold> country: <named-content xmlns:xlink="http://www.w3.org/1999/xlink" content-type="dwc:country" xlink:type="simple">Brazil</named-content>; stateProvince: <named-content xmlns:xlink="http://www.w3.org/1999/xlink" content-type="dwc:stateProvince" xlink:type="simple">Pará</named-content>; municipality: <named-content xmlns:xlink="http://www.w3.org/1999/xlink" content-type="dwc:municipality" xlink:type="simple">Santarém</named-content>; locality: <named-content xmlns:xlink="http://www.w3.org/1999/xlink" content-type="dwc:locality" xlink:type="simple">Igarapé Jatobá</named-content>; verbatimLatitude: <named-content xmlns:xlink="http://www.w3.org/1999/xlink" content-type="dwc:verbatimLatitude" xlink:type="simple">02°34'17"S</named-content>; verbatimLongitude: <named-content xmlns:xlink="http://www.w3.org/1999/xlink" content-type="dwc:verbatimLongitude" xlink:type="simple">54°51'36"W</named-content>; <bold>Event:</bold> verbatimEventDate: <named-content xmlns:xlink="http://www.w3.org/1999/xlink" content-type="dwc:verbatimEventDate" xlink:type="simple">10.X.2020</named-content>; <bold>Record Level:</bold> type: <named-content xmlns:xlink="http://www.w3.org/1999/xlink" content-type="dwc:type" xlink:type="simple">PhysicalObject</named-content>; institutionCode: <named-content xmlns:xlink="http://www.w3.org/1999/xlink" content-type="dwc:institutionCode" xlink:type="simple">LETIA</named-content>; basisOfRecord: <named-content xmlns:xlink="http://www.w3.org/1999/xlink" content-type="dwc:basisOfRecord" xlink:type="simple">PreservedSpecimen</named-content></p></list-item></list></tp:treatment-sec><tp:treatment-sec sec-type="Distribution"><title>Distribution</title><p>Brazil (Amazonas, Mato Grosso, Pará, Roraima), Colombia, Peru, Suriname, Venezuela (<xref ref-type="bibr" rid="B7034338">Moreira 2021a</xref>).</p></tp:treatment-sec><tp:treatment-sec sec-type="Notes"><title>Notes</title><p>Previously recorded from Belterra (<xref ref-type="bibr" rid="B7034508">Nieser 1970</xref>); first records from Santarém.</p></tp:treatment-sec><tp:treatment-sec sec-type="Photograph"><title>Photograph</title><p>Fig. <xref ref-type="fig" rid="F7075414">6</xref><xref ref-type="fig" rid="F7075423">e</xref></p></tp:treatment-sec><tp:treatment-sec><!--Section generated to contain objects referenced in tp:taxon-treatment.--><fig-group id="F7075414" position="float" orientation="portrait"><caption><p><tp:taxon-name><tp:taxon-name-part taxon-name-part-type="subfamily">Gerrinae</tp:taxon-name-part></tp:taxon-name> spp., habitus, dorsal view. Scale bars: (A–E) 2 mm, (F) 1 mm.</p></caption><fig id="F7075419" position="float" orientation="portrait"><object-id xmlns:xlink="http://www.w3.org/1999/xlink" content-type="arpha" xlink:type="simple">DCE8F35E-A5E6-53E0-9D62-6278A396362F</object-id><object-id xmlns:xlink="http://www.w3.org/1999/xlink" content-type="doi" xlink:type="simple">10.3897/BDJ.9.e68567.figure6a</object-id><label>Figure 6a.</label><caption><p><italic><tp:taxon-name><tp:taxon-name-part taxon-name-part-type="genus" reg="Limnogonus">Limnogonus</tp:taxon-name-part><tp:taxon-name-part taxon-name-part-type="species" reg="aduncus">aduncus</tp:taxon-name-part><tp:taxon-name-part taxon-name-part-type="subspecies" reg="aduncus">aduncus</tp:taxon-name-part></tp:taxon-name></italic>, apterous male</p></caption><graphic xmlns:xlink="http://www.w3.org/1999/xlink" xlink:href="bdj-09-e68567-g006_a.jpg" xlink:type="simple" position="float" orientation="portrait" id="oo_541385.jpg"><uri content-type="original_file" xlink:type="simple">https://binary.pensoft.net/fig/541385</uri></graphic></fig><fig id="F7075420" position="float" orientation="portrait"><object-id xmlns:xlink="http://www.w3.org/1999/xlink" content-type="arpha" xlink:type="simple">8C46B3DF-2EAD-5E3E-99D0-275F55BC80AA</object-id><object-id xmlns:xlink="http://www.w3.org/1999/xlink" content-type="doi" xlink:type="simple">10.3897/BDJ.9.e68567.figure6b</object-id><label>Figure 6b.</label><caption><p><italic><tp:taxon-name><tp:taxon-name-part taxon-name-part-type="genus" reg="Limnogonus">L.</tp:taxon-name-part><tp:taxon-name-part taxon-name-part-type="species" reg="recurvus">recurvus</tp:taxon-name-part></tp:taxon-name></italic>, apterous male</p></caption><graphic xmlns:xlink="http://www.w3.org/1999/xlink" xlink:href="bdj-09-e68567-g006_b.jpg" xlink:type="simple" position="float" orientation="portrait" id="oo_541386.jpg"><uri content-type="original_file" xlink:type="simple">https://binary.pensoft.net/fig/541386</uri></graphic></fig><fig id="F7075421" position="float" orientation="portrait"><object-id xmlns:xlink="http://www.w3.org/1999/xlink" content-type="arpha" xlink:type="simple">804B2913-3007-5EA6-8FE2-0D14E36D77AC</object-id><object-id xmlns:xlink="http://www.w3.org/1999/xlink" content-type="doi" xlink:type="simple">10.3897/BDJ.9.e68567.figure6c</object-id><label>Figure 6c.</label><caption><p><italic><tp:taxon-name><tp:taxon-name-part taxon-name-part-type="genus" reg="Neogerris">Neogerris</tp:taxon-name-part><tp:taxon-name-part taxon-name-part-type="species" reg="genticus">genticus</tp:taxon-name-part></tp:taxon-name></italic>, apterous male</p></caption><graphic xmlns:xlink="http://www.w3.org/1999/xlink" xlink:href="bdj-09-e68567-g006_c.jpg" xlink:type="simple" position="float" orientation="portrait" id="oo_541388.jpg"><uri content-type="original_file" xlink:type="simple">https://binary.pensoft.net/fig/541388</uri></graphic></fig><fig id="F7075422" position="float" orientation="portrait"><object-id xmlns:xlink="http://www.w3.org/1999/xlink" content-type="arpha" xlink:type="simple">182C2F8B-3B86-543F-A3A8-7C4DD2A0408F</object-id><object-id xmlns:xlink="http://www.w3.org/1999/xlink" content-type="doi" xlink:type="simple">10.3897/BDJ.9.e68567.figure6d</object-id><label>Figure 6d.</label><caption><p><italic><tp:taxon-name><tp:taxon-name-part taxon-name-part-type="genus" reg="Neogerris">Neogerris</tp:taxon-name-part><tp:taxon-name-part taxon-name-part-type="species" reg="lubricus">lubricus</tp:taxon-name-part></tp:taxon-name></italic>, apterous male</p></caption><graphic xmlns:xlink="http://www.w3.org/1999/xlink" xlink:href="bdj-09-e68567-g006_d.jpg" xlink:type="simple" position="float" orientation="portrait" id="oo_541389.jpg"><uri content-type="original_file" xlink:type="simple">https://binary.pensoft.net/fig/541389</uri></graphic></fig><fig id="F7075423" position="float" orientation="portrait"><object-id xmlns:xlink="http://www.w3.org/1999/xlink" content-type="arpha" xlink:type="simple">98A56911-AC38-51CF-8B3A-F92FCAF4EE9C</object-id><object-id xmlns:xlink="http://www.w3.org/1999/xlink" content-type="doi" xlink:type="simple">10.3897/BDJ.9.e68567.figure6e</object-id><label>Figure 6e.</label><caption><p><italic><tp:taxon-name><tp:taxon-name-part taxon-name-part-type="genus" reg="Neogerris">N.</tp:taxon-name-part><tp:taxon-name-part taxon-name-part-type="species" reg="visendus">visendus</tp:taxon-name-part></tp:taxon-name></italic>, macropterous male</p></caption><graphic xmlns:xlink="http://www.w3.org/1999/xlink" xlink:href="bdj-09-e68567-g006_e.jpg" xlink:type="simple" position="float" orientation="portrait" id="oo_541390.jpg"><uri content-type="original_file" xlink:type="simple">https://binary.pensoft.net/fig/541390</uri></graphic></fig><fig id="F7075424" position="float" orientation="portrait"><object-id xmlns:xlink="http://www.w3.org/1999/xlink" content-type="arpha" xlink:type="simple">3E5FD3F1-1C8B-532F-ACAB-9A96A5B531B7</object-id><object-id xmlns:xlink="http://www.w3.org/1999/xlink" content-type="doi" xlink:type="simple">10.3897/BDJ.9.e68567.figure6f</object-id><label>Figure 6f.</label><caption><p><italic><tp:taxon-name><tp:taxon-name-part taxon-name-part-type="genus" reg="Tachygerris">Tachygerris</tp:taxon-name-part><tp:taxon-name-part taxon-name-part-type="species" reg="adamsoni">adamsoni</tp:taxon-name-part></tp:taxon-name></italic>, macropterous male</p></caption><graphic xmlns:xlink="http://www.w3.org/1999/xlink" xlink:href="bdj-09-e68567-g006_f.jpg" xlink:type="simple" position="float" orientation="portrait" id="oo_541391.jpg"><uri content-type="original_file" xlink:type="simple">https://binary.pensoft.net/fig/541391</uri></graphic></fig></fig-group><fig id="F7075423" position="float" orientation="portrait"><object-id xmlns:xlink="http://www.w3.org/1999/xlink" content-type="arpha" xlink:type="simple">98A56911-AC38-51CF-8B3A-F92FCAF4EE9C</object-id><object-id xmlns:xlink="http://www.w3.org/1999/xlink" content-type="doi" xlink:type="simple">10.3897/BDJ.9.e68567.figure6e</object-id><label>Figure 6e.</label><caption><p><italic><tp:taxon-name><tp:taxon-name-part taxon-name-part-type="genus" reg="Neogerris">N.</tp:taxon-name-part><tp:taxon-name-part taxon-name-part-type="species" reg="visendus">visendus</tp:taxon-name-part></tp:taxon-name></italic>, macropterous male</p></caption><graphic xmlns:xlink="http://www.w3.org/1999/xlink" xlink:href="bdj-09-e68567-g006_e.jpg" xlink:type="simple" position="float" orientation="portrait" id="oo_541390.jpg"><uri content-type="original_file" xlink:type="simple">https://binary.pensoft.net/fig/541390</uri></graphic></fig></tp:treatment-sec><ref-list><ref id="B7033946"><element-citation xmlns:xlink="http://www.w3.org/1999/xlink" publication-type="article" xlink:type="simple"><person-group person-group-type="author"><name name-style="western"><surname>Drake</surname><given-names>C. J.</given-names></name><name name-style="western"><surname>Harris</surname><given-names>H. M.</given-names></name></person-group><year>1934</year><article-title>The <tp:taxon-name><tp:taxon-name-part taxon-name-part-type="subfamily">Gerrinae</tp:taxon-name-part></tp:taxon-name> of the Western Hemisphere (<tp:taxon-name><tp:taxon-name-part taxon-name-part-type="order">Hemiptera</tp:taxon-name-part></tp:taxon-name>)</article-title><source>Annals of the Carnegie Museum</source><volume>23</volume><fpage>179</fpage><lpage>241</lpage></element-citation></ref><ref id="B7033702"><element-citation xmlns:xlink="http://www.w3.org/1999/xlink" publication-type="article" xlink:type="simple"><person-group person-group-type="author"><name name-style="western"><surname>Andersen</surname><given-names>N. M.</given-names></name></person-group><year>1975</year><article-title>The <italic><tp:taxon-name><tp:taxon-name-part taxon-name-part-type="genus" reg="Limnogonus">Limnogonus</tp:taxon-name-part></tp:taxon-name></italic> and <italic><tp:taxon-name><tp:taxon-name-part taxon-name-part-type="genus" reg="Neogerris">Neogerris</tp:taxon-name-part></tp:taxon-name></italic> of the Old World with character analysis and a reclassification of the <tp:taxon-name><tp:taxon-name-part taxon-name-part-type="subfamily">Gerrinae</tp:taxon-name-part></tp:taxon-name> (<tp:taxon-name><tp:taxon-name-part taxon-name-part-type="order">Hemiptera</tp:taxon-name-part></tp:taxon-name>: <tp:taxon-name><tp:taxon-name-part taxon-name-part-type="family">Gerridae</tp:taxon-name-part></tp:taxon-name>)</article-title><source>Entomologica Scandinavica</source><volume>Supplementum 7</volume><fpage>1</fpage><lpage>97</lpage></element-citation></ref><ref id="B7034338"><element-citation xmlns:xlink="http://www.w3.org/1999/xlink" publication-type="website" xlink:type="simple"><person-group person-group-type="author"><name name-style="western"><surname>Moreira</surname><given-names>Felipe Ferraz Figueiredo</given-names></name></person-group><article-title><tp:taxon-name><tp:taxon-name-part taxon-name-part-type="family">Gerridae</tp:taxon-name-part></tp:taxon-name>, in Catálogo Taxonômico da Fauna do Brasil</article-title><uri xlink:type="simple">http://fauna.jbrj.gov.br/fauna/faunadobrasil/2377</uri><date-in-citation content-type="access-date">2021-04-30T00:00:00+03:00</date-in-citation></element-citation></ref><ref id="B7034508"><element-citation xmlns:xlink="http://www.w3.org/1999/xlink" publication-type="article" xlink:type="simple"><person-group person-group-type="author"><name name-style="western"><surname>Nieser</surname><given-names>N.</given-names></name></person-group><year>1970</year><article-title><tp:taxon-name><tp:taxon-name-part taxon-name-part-type="family">Gerridae</tp:taxon-name-part></tp:taxon-name> of Suriname and the Amazon with additional records of other neotropical species</article-title><source>Studies on the Fauna of Suriname and other Guyanas</source><volume>47</volume><fpage>94</fpage><lpage>138</lpage></element-citation></ref></ref-list></tp:taxon-treatment>
