# Supplementary material for: Gerromorpha (Hemiptera: Heteroptera) from the Metropolitan Region of Santarém, Brazil, including three new species of Microvelia Westwood, 1834 (Veliidae: Microveliinae)
Source: Biodivers Data J. 2021 Sep 1;9:e68567. doi: 10.3897/BDJ.9.e68567 (PMC8426318; doi:10.3897/BDJ.9.e68567)
Supplement: XML Treatment for Rheumatobates crassifemur esakii [file BDJ.9.e68567-treatment12.xml]

<!DOCTYPE tp:taxon-treatment
  PUBLIC "-//TaxonX//DTD Taxonomic Treatment Publishing DTD v0 20100105//EN" "tax-treatment-NSO.dtd">
<tp:taxon-treatment xmlns:tp="http://www.plazi.org/taxpub"><tp:treatment-meta><mixed-citation publication-type="journal"><person-group><name><surname>dos Santos</surname><given-names>Suzane E.</given-names></name><name><surname>Rodrigues</surname><given-names>Juliana M. S.</given-names></name><name><surname>Couceiro</surname><given-names>Sheyla R. M.</given-names></name><name><surname>Moreira</surname><given-names>Felipe F. F.</given-names></name></person-group><article-title><tp:taxon-name><tp:taxon-name-part taxon-name-part-type="infraorder">Gerromorpha</tp:taxon-name-part></tp:taxon-name> (<tp:taxon-name><tp:taxon-name-part taxon-name-part-type="order">Hemiptera</tp:taxon-name-part></tp:taxon-name>: <tp:taxon-name><tp:taxon-name-part taxon-name-part-type="suborder">Heteroptera</tp:taxon-name-part></tp:taxon-name>) from the Metropolitan Region of Santarém, Brazil, including three new species of <italic><tp:taxon-name><tp:taxon-name-part taxon-name-part-type="genus" reg="Microvelia">Microvelia</tp:taxon-name-part></tp:taxon-name></italic> Westwood, 1834 (<tp:taxon-name><tp:taxon-name-part taxon-name-part-type="family">Veliidae</tp:taxon-name-part></tp:taxon-name>: <tp:taxon-name><tp:taxon-name-part taxon-name-part-type="subfamily">Microveliinae</tp:taxon-name-part></tp:taxon-name>)</article-title><source>Biodivers Data J</source><day>01</day><month>9</month><year>2021</year><volume>9</volume><pub-id pub-id-type="doi">10.3897/BDJ.9.e68567</pub-id></mixed-citation></tp:treatment-meta><tp:nomenclature><tp:taxon-name>
            <object-id xmlns:xlink="http://www.w3.org/1999/xlink" content-type="arpha" xlink:type="simple">C66BDEB4-AAB8-5F95-9062-0517CAD19860</object-id>
            <tp:taxon-name-part taxon-name-part-type="genus">Rheumatobates</tp:taxon-name-part>
            <tp:taxon-name-part taxon-name-part-type="species">crassifemur esakii</tp:taxon-name-part>
          </tp:taxon-name><tp:taxon-authority>Schroeder, 1931</tp:taxon-authority><tp:nomenclature-citation-list><tp:nomenclature-citation><tp:taxon-name>
                <tp:taxon-name-part taxon-name-part-type="genus" reg="Rheumatobates">Rheumatobates</tp:taxon-name-part>
                <tp:taxon-name-part taxon-name-part-type="species" reg="crassifemur">crassifemur</tp:taxon-name-part>
                <tp:taxon-name-part taxon-name-part-type="infraspecific-rank">var.</tp:taxon-name-part>
                <tp:taxon-name-part taxon-name-part-type="variety" reg="esakii">esakii</tp:taxon-name-part>
              </tp:taxon-name><comment> – see <xref ref-type="bibr" rid="B7034736">Schroeder (1931)</xref>: 77, pl. VII, fig. 3, pl. VIII, figs 3, 4.</comment></tp:nomenclature-citation><tp:nomenclature-citation><tp:taxon-name>
                <tp:taxon-name-part taxon-name-part-type="genus" reg="Rheumatobates">Rheumatobates</tp:taxon-name-part>
                <tp:taxon-name-part taxon-name-part-type="species" reg="esakii">esakii</tp:taxon-name-part>
              </tp:taxon-name><comment> – see <xref ref-type="bibr" rid="B7033955">Drake and Harris (1937)</xref>: 362.</comment></tp:nomenclature-citation><tp:nomenclature-citation><tp:taxon-name>
                <tp:taxon-name-part taxon-name-part-type="genus" reg="Rheumatobates">Rheumatobates</tp:taxon-name-part>
                <tp:taxon-name-part taxon-name-part-type="species" reg="crassifemur">crassifemur</tp:taxon-name-part>
                <tp:taxon-name-part taxon-name-part-type="subspecies" reg="esakii">esakii</tp:taxon-name-part>
              </tp:taxon-name><comment> – see <xref ref-type="bibr" rid="B7034184">Hungerford (1954)</xref>: 565, pl. XII, fig. 22.</comment></tp:nomenclature-citation><tp:nomenclature-citation><tp:taxon-name>
                <tp:taxon-name-part taxon-name-part-type="genus" reg="Rheumatobates">Rheumatobates</tp:taxon-name-part>
                <tp:taxon-name-part taxon-name-part-type="species" reg="bonariensis">bonariensis</tp:taxon-name-part>
              </tp:taxon-name><comment> – see <xref ref-type="bibr" rid="B7034482">Nessimian et al. (2008)</xref> (misidentification).</comment></tp:nomenclature-citation></tp:nomenclature-citation-list></tp:nomenclature><tp:treatment-sec sec-type="Distribution"><title>Distribution</title><p>Brazil (Amazonas, Pará), Colombia, Ecuador, French Guiana, Guyana, Peru, Suriname, Trinidad and Tobago (<xref ref-type="bibr" rid="B7034338">Moreira 2021a</xref>).</p></tp:treatment-sec><tp:treatment-sec sec-type="Notes"><title>Notes</title><p>Previously recorded from Santarém (<xref ref-type="bibr" rid="B7034184">Hungerford 1954</xref>), but absent from our samples.</p></tp:treatment-sec><ref-list><ref id="B7034736"><element-citation xmlns:xlink="http://www.w3.org/1999/xlink" publication-type="article" xlink:type="simple"><person-group person-group-type="author"><name name-style="western"><surname>Schroeder</surname><given-names>H. O.</given-names></name></person-group><year>1931</year><article-title>The genus <italic><tp:taxon-name><tp:taxon-name-part taxon-name-part-type="genus" reg="Rheumatobates">Rheumatobates</tp:taxon-name-part></tp:taxon-name></italic> and notes on the male genitalia of some <tp:taxon-name><tp:taxon-name-part taxon-name-part-type="family">Gerridae</tp:taxon-name-part></tp:taxon-name> (<tp:taxon-name><tp:taxon-name-part taxon-name-part-type="order">Hemiptera</tp:taxon-name-part></tp:taxon-name>, <tp:taxon-name><tp:taxon-name-part taxon-name-part-type="family">Gerridae</tp:taxon-name-part></tp:taxon-name>)</article-title><source>University of Kansas Science Bulletin</source><volume>20</volume><issue>1</issue><fpage>63</fpage><lpage>99</lpage><pub-id pub-id-type="doi">10.5962/bhl.part.19194</pub-id></element-citation></ref><ref id="B7033955"><element-citation xmlns:xlink="http://www.w3.org/1999/xlink" publication-type="article" xlink:type="simple"><person-group person-group-type="author"><name name-style="western"><surname>Drake</surname><given-names>C. J.</given-names></name><name name-style="western"><surname>Harris</surname><given-names>H. M.</given-names></name></person-group><year>1937</year><article-title>Notes on some American <tp:taxon-name><tp:taxon-name-part taxon-name-part-type="subfamily">Halobatinae</tp:taxon-name-part></tp:taxon-name> (<tp:taxon-name><tp:taxon-name-part taxon-name-part-type="family">Gerridae</tp:taxon-name-part></tp:taxon-name>, <tp:taxon-name><tp:taxon-name-part taxon-name-part-type="order">Hemiptera</tp:taxon-name-part></tp:taxon-name>)</article-title><source>Revista de Entomologia</source><volume>7</volume><issue>4</issue><fpage>357</fpage><lpage>362</lpage></element-citation></ref><ref id="B7034184"><element-citation xmlns:xlink="http://www.w3.org/1999/xlink" publication-type="article" xlink:type="simple"><person-group person-group-type="author"><name name-style="western"><surname>Hungerford</surname><given-names>H. B.</given-names></name></person-group><year>1954</year><article-title>The genus <italic><tp:taxon-name><tp:taxon-name-part taxon-name-part-type="genus" reg="Rheumatobates">Rheumatobates</tp:taxon-name-part></tp:taxon-name></italic> Bergroth (<tp:taxon-name><tp:taxon-name-part taxon-name-part-type="order">Hemiptera</tp:taxon-name-part></tp:taxon-name>-<tp:taxon-name><tp:taxon-name-part taxon-name-part-type="family">Gerridae</tp:taxon-name-part></tp:taxon-name>)</article-title><source>University of Kansas Science Bulletin</source><volume>36</volume><fpage>529</fpage><lpage>588</lpage><pub-id pub-id-type="doi">10.5962/bhl.part.24625</pub-id></element-citation></ref><ref id="B7034482"><element-citation xmlns:xlink="http://www.w3.org/1999/xlink" publication-type="chapter" xlink:type="simple"><person-group person-group-type="author"><name name-style="western"><surname>Nessimian</surname><given-names>J. L.</given-names></name><name name-style="western"><surname>Hamada</surname><given-names>N.</given-names></name><name name-style="western"><surname>Ferreira-Jr</surname><given-names>N.</given-names></name><name name-style="western"><surname>De Marco-Jr</surname><given-names>P.</given-names></name></person-group><year>2008</year><chapter-title>Entomofauna aquática</chapter-title><person-group person-group-type="editor"><name name-style="western"><surname>Albernaz</surname><given-names>Ana Luisa Kerti Mangabeira</given-names></name></person-group><source>Conservação da várzea: identificação e caracterização de regiões biogeográficas</source><publisher-name>Ibama/Pro-Várzea</publisher-name><publisher-loc>Manaus</publisher-loc></element-citation></ref><ref id="B7034338"><element-citation xmlns:xlink="http://www.w3.org/1999/xlink" publication-type="website" xlink:type="simple"><person-group person-group-type="author"><name name-style="western"><surname>Moreira</surname><given-names>Felipe Ferraz Figueiredo</given-names></name></person-group><article-title><tp:taxon-name><tp:taxon-name-part taxon-name-part-type="family">Gerridae</tp:taxon-name-part></tp:taxon-name>, in Catálogo Taxonômico da Fauna do Brasil</article-title><uri xlink:type="simple">http://fauna.jbrj.gov.br/fauna/faunadobrasil/2377</uri><date-in-citation content-type="access-date">2021-04-30T00:00:00+03:00</date-in-citation></element-citation></ref></ref-list></tp:taxon-treatment>
