# Supplementary material for: Gerromorpha (Hemiptera: Heteroptera) from the Metropolitan Region of Santarém, Brazil, including three new species of Microvelia Westwood, 1834 (Veliidae: Microveliinae)
Source: Biodivers Data J. 2021 Sep 1;9:e68567. doi: 10.3897/BDJ.9.e68567 (PMC8426318; doi:10.3897/BDJ.9.e68567)
Supplement: XML Treatment for Microvelia belterrensis [file BDJ.9.e68567-treatment18.xml]

<!DOCTYPE tp:taxon-treatment
  PUBLIC "-//TaxonX//DTD Taxonomic Treatment Publishing DTD v0 20100105//EN" "tax-treatment-NSO.dtd">
<tp:taxon-treatment xmlns:tp="http://www.plazi.org/taxpub"><tp:treatment-meta><mixed-citation publication-type="journal"><person-group><name><surname>dos Santos</surname><given-names>Suzane E.</given-names></name><name><surname>Rodrigues</surname><given-names>Juliana M. S.</given-names></name><name><surname>Couceiro</surname><given-names>Sheyla R. M.</given-names></name><name><surname>Moreira</surname><given-names>Felipe F. F.</given-names></name></person-group><article-title><tp:taxon-name><tp:taxon-name-part taxon-name-part-type="infraorder">Gerromorpha</tp:taxon-name-part></tp:taxon-name> (<tp:taxon-name><tp:taxon-name-part taxon-name-part-type="order">Hemiptera</tp:taxon-name-part></tp:taxon-name>: <tp:taxon-name><tp:taxon-name-part taxon-name-part-type="suborder">Heteroptera</tp:taxon-name-part></tp:taxon-name>) from the Metropolitan Region of Santarém, Brazil, including three new species of <italic><tp:taxon-name><tp:taxon-name-part taxon-name-part-type="genus" reg="Microvelia">Microvelia</tp:taxon-name-part></tp:taxon-name></italic> Westwood, 1834 (<tp:taxon-name><tp:taxon-name-part taxon-name-part-type="family">Veliidae</tp:taxon-name-part></tp:taxon-name>: <tp:taxon-name><tp:taxon-name-part taxon-name-part-type="subfamily">Microveliinae</tp:taxon-name-part></tp:taxon-name>)</article-title><source>Biodivers Data J</source><day>01</day><month>9</month><year>2021</year><volume>9</volume><pub-id pub-id-type="doi">10.3897/BDJ.9.e68567</pub-id></mixed-citation></tp:treatment-meta><tp:nomenclature><tp:taxon-name>
            <object-id xmlns:xlink="http://www.w3.org/1999/xlink" content-type="arpha" xlink:type="simple">47238AB1-AFE8-55BB-B917-3598EC46D13B</object-id>
            <tp:taxon-name-part taxon-name-part-type="genus">Microvelia</tp:taxon-name-part>
            <tp:taxon-name-part taxon-name-part-type="species">belterrensis</tp:taxon-name-part>
            <object-id xmlns:xlink="http://www.w3.org/1999/xlink" content-type="zoobank" xlink:type="simple" object-id-type="ZooBank">ED4F8A12-EA0B-494B-9AA0-008870A3F797</object-id>
          </tp:taxon-name><tp:taxon-status xmlns:xlink="http://www.w3.org/1999/xlink" xlink:type="simple">sp. n.</tp:taxon-status></tp:nomenclature><tp:treatment-sec sec-type="materials"><title>Materials</title><list list-type="alpha-lower" list-content="occurrences"><list-item><p><bold>Type status:</bold><named-content xmlns:xlink="http://www.w3.org/1999/xlink" content-type="dwc:typeStatus" xlink:type="simple">Holotype</named-content>. <bold>Occurrence:</bold> recordedBy: <named-content xmlns:xlink="http://www.w3.org/1999/xlink" content-type="dwc:recordedBy" xlink:type="simple">S.E. Santos</named-content>; sex: <named-content xmlns:xlink="http://www.w3.org/1999/xlink" content-type="dwc:sex" xlink:type="simple">apterous ?</named-content>; <bold>Location:</bold> country: <named-content xmlns:xlink="http://www.w3.org/1999/xlink" content-type="dwc:country" xlink:type="simple">Brazil</named-content>; stateProvince: <named-content xmlns:xlink="http://www.w3.org/1999/xlink" content-type="dwc:stateProvince" xlink:type="simple">Pará</named-content>; municipality: <named-content xmlns:xlink="http://www.w3.org/1999/xlink" content-type="dwc:municipality" xlink:type="simple">Belterra</named-content>; locality: <named-content xmlns:xlink="http://www.w3.org/1999/xlink" content-type="dwc:locality" xlink:type="simple">BR-163, Km-115</named-content>; verbatimLatitude: <named-content xmlns:xlink="http://www.w3.org/1999/xlink" content-type="dwc:verbatimLatitude" xlink:type="simple">03°17'34.8"S</named-content>; verbatimLongitude: <named-content xmlns:xlink="http://www.w3.org/1999/xlink" content-type="dwc:verbatimLongitude" xlink:type="simple">54°52'45.6"W</named-content>; <bold>Event:</bold> verbatimEventDate: <named-content xmlns:xlink="http://www.w3.org/1999/xlink" content-type="dwc:verbatimEventDate" xlink:type="simple">25.IX.2020</named-content>; habitat: <named-content xmlns:xlink="http://www.w3.org/1999/xlink" content-type="dwc:habitat" xlink:type="simple">igarapé</named-content>; <bold>Record Level:</bold> type: <named-content xmlns:xlink="http://www.w3.org/1999/xlink" content-type="dwc:type" xlink:type="simple">PhysicalObject</named-content>; institutionCode: <named-content xmlns:xlink="http://www.w3.org/1999/xlink" content-type="dwc:institutionCode" xlink:type="simple">CEIOC 81770</named-content>; basisOfRecord: <named-content xmlns:xlink="http://www.w3.org/1999/xlink" content-type="dwc:basisOfRecord" xlink:type="simple">PreservedSpecimen</named-content></p></list-item><list-item><p><bold>Type status:</bold><named-content xmlns:xlink="http://www.w3.org/1999/xlink" content-type="dwc:typeStatus" xlink:type="simple">Paratype</named-content>. <bold>Occurrence:</bold> recordedBy: <named-content xmlns:xlink="http://www.w3.org/1999/xlink" content-type="dwc:recordedBy" xlink:type="simple">S.E. Santos</named-content>; sex: <named-content xmlns:xlink="http://www.w3.org/1999/xlink" content-type="dwc:sex" xlink:type="simple">1 apterous ?, 3 apterous ?</named-content>; <bold>Location:</bold> country: <named-content xmlns:xlink="http://www.w3.org/1999/xlink" content-type="dwc:country" xlink:type="simple">Brazil</named-content>; stateProvince: <named-content xmlns:xlink="http://www.w3.org/1999/xlink" content-type="dwc:stateProvince" xlink:type="simple">Pará</named-content>; municipality: <named-content xmlns:xlink="http://www.w3.org/1999/xlink" content-type="dwc:municipality" xlink:type="simple">Belterra</named-content>; locality: <named-content xmlns:xlink="http://www.w3.org/1999/xlink" content-type="dwc:locality" xlink:type="simple">BR-163, Km-115</named-content>; verbatimLatitude: <named-content xmlns:xlink="http://www.w3.org/1999/xlink" content-type="dwc:verbatimLatitude" xlink:type="simple">03°17'34.8"S</named-content>; verbatimLongitude: <named-content xmlns:xlink="http://www.w3.org/1999/xlink" content-type="dwc:verbatimLongitude" xlink:type="simple">54°52'45.6"W</named-content>; <bold>Event:</bold> verbatimEventDate: <named-content xmlns:xlink="http://www.w3.org/1999/xlink" content-type="dwc:verbatimEventDate" xlink:type="simple">25.IX.2020</named-content>; habitat: <named-content xmlns:xlink="http://www.w3.org/1999/xlink" content-type="dwc:habitat" xlink:type="simple">igarapé</named-content>; <bold>Record Level:</bold> type: <named-content xmlns:xlink="http://www.w3.org/1999/xlink" content-type="dwc:type" xlink:type="simple">PhysicalObject</named-content>; institutionCode: <named-content xmlns:xlink="http://www.w3.org/1999/xlink" content-type="dwc:institutionCode" xlink:type="simple">CEIOC 81771</named-content>; basisOfRecord: <named-content xmlns:xlink="http://www.w3.org/1999/xlink" content-type="dwc:basisOfRecord" xlink:type="simple">PreservedSpecimen</named-content></p></list-item></list></tp:treatment-sec><tp:treatment-sec sec-type="Description"><title>Description</title><sec sec-type="Apterous males"><title>Apterous males</title><p>Holotype/Paratype. BL 1.15/1.2, HL 0.22/0.21, HW 0.39/0.38, ANT I 0.14/0.14, ANT II 0.10/0.09, ANT III 0.13/0.13, ANT IV 0.20/0.22, INT 0.18/0.7, EYE 0.09/0.09, PL 0.13/0.14, PW 0.48/0.51; FORE LEG: FEM 0.28/0.31, TIB 0.24/0.24, TAR I 0.15/0.15; MID-LEG: FEM 0.36/0.36, TIB 0.29/0.29, TAR I 0.06/0.05, TAR II 0.11/0.11; HIND LEG: FEM 0.42/0.42, TIB 0.42/0.42, TAR I 0.05/0.5, TAR II 0.11/0.11.</p><p>Head dark-brown. Antennomere I yellowish, II–IV dark-brown. Eye reddish-brown. Labium yellowish-brown, except apex of article III and entire IV dark-brown. Pronotum with anterior half and lateral margins orange-brown, apical half dark-brown. Meso- and metanota dark brown. Prosternum yellowish-brown, darker at middle groove. Meso- and metasterna dark-brown. Pro- and metacetabula with anterior half yellowish-brown and posterior half dark brown. Anterior and posterior coxae and trochanters yellowish-brown. Mesoacetabulum and middle coxa dark-brown. Femora and tibiae yellowish-brown, darker dorsally on distal third; tarsi dark-brown. Abdominal mediotergites dark-brown. Abdominal laterotergites orange-brown with lateral margins dark. Abdominal sterna dark-brown. Terminalia yellowish-brown.</p><p>Head covered with very short setae, longer on clypeus. Antenna covered with short setae. Antennomere I widest, slightly curved laterally, thickened towards apex; II wider than III–IV, thickened towards apex; III cylindrical, thinner than IV; IV fusiform, at middle subequal to II in thickness. Labium reaching base of mesosternum.</p><p>Thoracic terga densely covered with moderately long, light setae; sides of thorax, prosternum and acetabula with denser, longer setae; meso- and metasterna with short setae. Pronotum with lateral margins bowed; posterior margin sinuous, concave centrally, exposing two rounded lobes of the mesonotum laterally (Fig. <xref ref-type="fig" rid="F7052900">10</xref>C). Metanotum exposed as a short central stripe, with posterior margin widely concave. Legs covered with short setae, with some longer setae on dorsal surfaces of femora and tibiae. Femora without spines. Fore tibia straight, enlarged towards apex, with an obtuse, short spine at apex. Hind femur slightly thicker than middle femur. Hind tibia straight.</p><p>Abdominal mediotergites covered with moderately long setae. Mediotergites III–VI depressed; VI–VII with shiny median stripe; VII with posterior margin slightly concave. Abdominal laterotergites elevated to about 90°. Abdominal sterna covered with short setae, posterior margins concave, without tubercles. Abdominal segment VIII slightly exposed, dorsally more than four times wider than long; dorsum with lateral margins convergent and posterior margin slightly concave (Fig. <xref ref-type="fig" rid="F7052900">10</xref>A and Fig. <xref ref-type="fig" rid="F7052904">11</xref>A); ventre strongly sclerotised, with an evident central notch (Fig. <xref ref-type="fig" rid="F7052900">10</xref>B, D and Fig. <xref ref-type="fig" rid="F7052904">11</xref>B) and three tufts of long setae on each side (well visible in lateral view, Fig. <xref ref-type="fig" rid="F7052904">11</xref>C). Proctiger with lateral projections and apical margin rounded (Fig. <xref ref-type="fig" rid="F7052904">11</xref>D); parameres symmetrical (Fig. <xref ref-type="fig" rid="F7052904">11</xref>E).</p></sec><sec sec-type="Apterous females"><title>Apterous females</title><p>BL 1.21–1.26, HL 0.22, HW 0.40–0.42, ANT I 0.14, ANT II 0.08–0.10, ANT III 0.12, ANT IV 0.20–0.22, INT 0.18, EYE 0.09–0.10, PL 0.12–0;14, PW 0.54–0.58; FORE LEG: FEM 0.30, TIB 0.24, TAR I 0.14–0.16; MID-LEG: FEM 0.36, TIB 0.28–0.30, TAR I 0.06, TAR II 0.12; HIND LEG: FEM 0.40–0.42, TIB 0.40, TAR I 0.06, TAR II 0.12.</p><p>Colouration and structure similar to apterous male, but larger and more robust (Fig. <xref ref-type="fig" rid="F7052909">12</xref>). Fore tibia straight, enlarged towards apex, without apical spine. Abdomen larger than in in males, as wide as pronotum (Fig. <xref ref-type="fig" rid="F7052909">12</xref>A). Abdominal segment VIII yellowish-brown dorsally and ventrally. Posterior margin of abdominal mediotergite VIII straight. Abdominal laterotergites elevated to about 45º.</p></sec></tp:treatment-sec><tp:treatment-sec sec-type="Diagnosis"><title>Diagnosis</title><p>This new species can be distinguished from other South American <italic><tp:taxon-name><tp:taxon-name-part taxon-name-part-type="genus" reg="Microvelia">Microvelia</tp:taxon-name-part></tp:taxon-name></italic> Westwood, 1834 by the pronotum of the apterous form covering the mesonotum centrally, but exposing it laterally; the metanotum exposed centrally, with the posterior margin widely concave; the abdominal segment VIII of the males slightly exposed dorsally, more than four times wider than long, with the lateral margins convergent and the posterior margin slightly concave, ventrally deeply inserted into the pregenital abdomen, strongly sclerotised, with an evident central notch and three tufts of long setae on each side (only one tuft is visible before dissection); and the male proctiger with small, rounded, lateral projections. Additionally, <italic><tp:taxon-name><tp:taxon-name-part taxon-name-part-type="genus" reg="Microvelia">M.</tp:taxon-name-part><tp:taxon-name-part taxon-name-part-type="species" reg="belterrensis">belterrensis</tp:taxon-name-part></tp:taxon-name></italic> <bold>sp. nov.</bold> has the body shorter than 1.30 mm (apterous males 1.15–1.20 mm; apterous females 1.21–1.26 mm).</p><p><italic><tp:taxon-name><tp:taxon-name-part taxon-name-part-type="genus" reg="Microvelia">Microvelia</tp:taxon-name-part><tp:taxon-name-part taxon-name-part-type="species" reg="venustatis">venustatis</tp:taxon-name-part></tp:taxon-name></italic> Drake &amp; Harris, 1933 (Fig. <xref ref-type="fig" rid="F7075502">13</xref><xref ref-type="fig" rid="F7075507">a</xref>, <xref ref-type="fig" rid="F7075508">b</xref>, <xref ref-type="fig" rid="F7075509">c</xref>; apterous male in <xref ref-type="bibr" rid="B7034719">Rodrigues et al. 2021</xref>: fig. 89) and <italic><tp:taxon-name><tp:taxon-name-part taxon-name-part-type="genus" reg="Microvelia">M.</tp:taxon-name-part><tp:taxon-name-part taxon-name-part-type="species" reg="hinei">hinei</tp:taxon-name-part></tp:taxon-name></italic> Drake, 1920 (Fig. <xref ref-type="fig" rid="F7075502">13</xref><xref ref-type="fig" rid="F7075510">d</xref>, <xref ref-type="fig" rid="F7075511">e</xref>, <xref ref-type="fig" rid="F7075512">f</xref>) are small species that share with <italic><tp:taxon-name><tp:taxon-name-part taxon-name-part-type="genus" reg="Microvelia">M.</tp:taxon-name-part><tp:taxon-name-part taxon-name-part-type="species" reg="belterrensis">belterrensis</tp:taxon-name-part></tp:taxon-name></italic> <bold>sp. nov.</bold> the general appearance and the male terminalia strongly inserted into the pregenital abdomen, although more deeply than in the new species and more weakly sclerotised. In contrast, <italic><tp:taxon-name><tp:taxon-name-part taxon-name-part-type="genus" reg="Microvelia">M.</tp:taxon-name-part><tp:taxon-name-part taxon-name-part-type="species" reg="venustatis">venustatis</tp:taxon-name-part></tp:taxon-name></italic> displays a thicker antennomere IV and the abdominal sterna of the male bear tufts of setae medially (at least on segments V–VII; Fig. <xref ref-type="fig" rid="F7075502">13</xref><xref ref-type="fig" rid="F7075508">b</xref>), which are absent in the other two species. <italic><tp:taxon-name><tp:taxon-name-part taxon-name-part-type="genus" reg="Microvelia">Microvelia</tp:taxon-name-part><tp:taxon-name-part taxon-name-part-type="species" reg="hinei">hinei</tp:taxon-name-part></tp:taxon-name></italic> can be distinguished from both by the pronotum of the apterous form completely covering the mesonotum, exposing only the metanotum centrally, the slightly longer body (paratype apterous male 1.40 mm), the different colour pattern and the posterior margin of the male abdominal segment VIII nearly straight dorsally (vs. concave in <italic><tp:taxon-name><tp:taxon-name-part taxon-name-part-type="genus" reg="Microvelia">M.</tp:taxon-name-part><tp:taxon-name-part taxon-name-part-type="species" reg="belterrensis">belterrensis</tp:taxon-name-part></tp:taxon-name></italic> <bold>sp. nov.</bold>).</p><p><italic><tp:taxon-name><tp:taxon-name-part taxon-name-part-type="genus" reg="Microvelia">Microvelia</tp:taxon-name-part><tp:taxon-name-part taxon-name-part-type="species" reg="ubatuba">ubatuba</tp:taxon-name-part></tp:taxon-name></italic> Moreira &amp; Barbosa, 2011, in turn, shares with the new species the male abdominal segment VIII notched ventrally. Although <italic><tp:taxon-name><tp:taxon-name-part taxon-name-part-type="genus" reg="Microvelia">M.</tp:taxon-name-part><tp:taxon-name-part taxon-name-part-type="species" reg="ubatuba">ubatuba</tp:taxon-name-part></tp:taxon-name></italic> is known only from macropterous specimens, it can be distinguished from <italic><tp:taxon-name><tp:taxon-name-part taxon-name-part-type="genus" reg="Microvelia">M.</tp:taxon-name-part><tp:taxon-name-part taxon-name-part-type="species" reg="belterrensis">belterrensis</tp:taxon-name-part></tp:taxon-name></italic> <bold>sp. nov.</bold> by the longer and narrower male abdominal segment VIII, dorsally with a distinct concavity at the posterior margin and ventrally with a strong rounded depression and a smaller and weakly sclerotised notch on the posterior margin (<xref ref-type="bibr" rid="B7034396">Moreira and Barbosa 2011</xref>: 299, figs. 7–11).</p><p>Finally, the male proctiger with lateral projections was previously reported in two other Neotropical species, <italic><tp:taxon-name><tp:taxon-name-part taxon-name-part-type="genus" reg="Microvelia">M.</tp:taxon-name-part><tp:taxon-name-part taxon-name-part-type="species" reg="mimula">mimula</tp:taxon-name-part></tp:taxon-name></italic> White, 1879 and <italic><tp:taxon-name><tp:taxon-name-part taxon-name-part-type="genus" reg="Microvelia">M.</tp:taxon-name-part><tp:taxon-name-part taxon-name-part-type="species" reg="quieta">quieta</tp:taxon-name-part></tp:taxon-name></italic> Drake &amp; Carvalho, 1954 (<xref ref-type="bibr" rid="B7033901">Drake and Carvalho 1954</xref>: 224, figs. 1 and 2). Both are easily distinguished from <italic><tp:taxon-name><tp:taxon-name-part taxon-name-part-type="genus" reg="Microvelia">M.</tp:taxon-name-part><tp:taxon-name-part taxon-name-part-type="species" reg="belterrensis">belterrensis</tp:taxon-name-part></tp:taxon-name></italic> <bold>sp. nov.</bold> by the longer body and the well-exposed male terminalia.</p></tp:treatment-sec><tp:treatment-sec sec-type="Etymology"><title>Etymology</title><p>This species is named after Belterra Municipality, where the type-series was collected.</p></tp:treatment-sec><tp:treatment-sec><!--Section generated to contain objects referenced in tp:taxon-treatment.--><fig id="F7052900" position="float" orientation="portrait"><object-id xmlns:xlink="http://www.w3.org/1999/xlink" content-type="arpha" xlink:type="simple">C2C01A95-2DAD-5BCB-9725-46DACEB884F7</object-id><object-id xmlns:xlink="http://www.w3.org/1999/xlink" content-type="doi" xlink:type="simple">10.3897/BDJ.9.e68567.figure10</object-id><label>Figure 10.</label><caption><p><italic><tp:taxon-name><tp:taxon-name-part taxon-name-part-type="genus" reg="Microvelia">Microvelia</tp:taxon-name-part><tp:taxon-name-part taxon-name-part-type="species" reg="belterrensis">belterrensis</tp:taxon-name-part></tp:taxon-name></italic><bold>sp. nov.</bold>, apterous male, holotype <bold>A.</bold> Habitus, dorsal view; <bold>B.</bold> Habitus, ventral view; <bold>C.</bold> Head and thorax, dorsal view; <bold>D.</bold> Abdomen, segments IV–VII and terminalia. Scale bars: (A, B) 1 mm, (C, D) 0.2 mm.</p></caption><graphic xmlns:xlink="http://www.w3.org/1999/xlink" xlink:href="bdj-09-e68567-g010.jpg" position="float" id="oo_539217.jpg" orientation="portrait" xlink:type="simple"><uri content-type="original_file" xlink:type="simple">https://binary.pensoft.net/fig/539217</uri></graphic></fig><fig id="F7052904" position="float" orientation="portrait"><object-id xmlns:xlink="http://www.w3.org/1999/xlink" content-type="arpha" xlink:type="simple">099E359A-BC12-5CB4-A2FF-2FF583BA1D73</object-id><object-id xmlns:xlink="http://www.w3.org/1999/xlink" content-type="doi" xlink:type="simple">10.3897/BDJ.9.e68567.figure11</object-id><label>Figure 11.</label><caption><p><italic><tp:taxon-name><tp:taxon-name-part taxon-name-part-type="genus" reg="Microvelia">Microvelia</tp:taxon-name-part><tp:taxon-name-part taxon-name-part-type="species" reg="belterrensis">belterrensis</tp:taxon-name-part></tp:taxon-name></italic><bold>sp. nov.</bold>, male terminalia <bold>A.</bold> Dorsal view; <bold>B.</bold> Ventral view [abdominal segment VIII broken]; <bold>C.</bold> Lateral view; <bold>D, E</bold> Genital capsule: <bold>D.</bold> Dorsal view; <bold>E.</bold> Ventral view. Scale bars: (A, B and E) 0.1 mm, (C and D) 0.2 mm.</p></caption><graphic xmlns:xlink="http://www.w3.org/1999/xlink" xlink:href="bdj-09-e68567-g011.jpg" position="float" id="oo_539218.jpg" orientation="portrait" xlink:type="simple"><uri content-type="original_file" xlink:type="simple">https://binary.pensoft.net/fig/539218</uri></graphic></fig><fig id="F7052909" position="float" orientation="portrait"><object-id xmlns:xlink="http://www.w3.org/1999/xlink" content-type="arpha" xlink:type="simple">6D6A6A19-14BF-5C05-8EEE-668F6876FB6E</object-id><object-id xmlns:xlink="http://www.w3.org/1999/xlink" content-type="doi" xlink:type="simple">10.3897/BDJ.9.e68567.figure12</object-id><label>Figure 12.</label><caption><p><italic><tp:taxon-name><tp:taxon-name-part taxon-name-part-type="genus" reg="Microvelia">Microvelia</tp:taxon-name-part><tp:taxon-name-part taxon-name-part-type="species" reg="belterrensis">belterrensis</tp:taxon-name-part></tp:taxon-name></italic><bold>sp. nov.</bold>, apterous females, paratypes <bold>A.</bold> Habitus, dorsal view; <bold>B.</bold> Habitus, ventral view; <bold>C.</bold> Habitus, dorsal view; expanded abdomen, probably with eggs. Scale bars: 1 mm.</p></caption><graphic xmlns:xlink="http://www.w3.org/1999/xlink" xlink:href="bdj-09-e68567-g012.jpg" position="float" id="oo_539219.jpg" orientation="portrait" xlink:type="simple"><uri content-type="original_file" xlink:type="simple">https://binary.pensoft.net/fig/539219</uri></graphic></fig><fig-group id="F7075502" position="float" orientation="portrait"><caption><p>Holotypes deposited in the Entomology Collection of the Smithsonian National Museum of Natural History (NMNH).</p></caption><fig id="F7075507" position="float" orientation="portrait"><object-id xmlns:xlink="http://www.w3.org/1999/xlink" content-type="arpha" xlink:type="simple">732B3564-52DA-5DC4-8D09-127C8BA8849E</object-id><object-id xmlns:xlink="http://www.w3.org/1999/xlink" content-type="doi" xlink:type="simple">10.3897/BDJ.9.e68567.figure13a</object-id><label>Figure 13a.</label><caption><p><italic><tp:taxon-name><tp:taxon-name-part taxon-name-part-type="genus" reg="Microvelia">Microvelia</tp:taxon-name-part><tp:taxon-name-part taxon-name-part-type="species" reg="venustatis">venustatis</tp:taxon-name-part></tp:taxon-name></italic>, macropterous male, habitus, dorsal view</p></caption><graphic xmlns:xlink="http://www.w3.org/1999/xlink" xlink:href="bdj-09-e68567-g013_a.jpg" xlink:type="simple" position="float" orientation="portrait" id="oo_541402.jpg"><uri content-type="original_file" xlink:type="simple">https://binary.pensoft.net/fig/541402</uri></graphic></fig><fig id="F7075508" position="float" orientation="portrait"><object-id xmlns:xlink="http://www.w3.org/1999/xlink" content-type="arpha" xlink:type="simple">14941696-9863-5B5C-AB9B-5FCE12C9C479</object-id><object-id xmlns:xlink="http://www.w3.org/1999/xlink" content-type="doi" xlink:type="simple">10.3897/BDJ.9.e68567.figure13b</object-id><label>Figure 13b.</label><caption><p><italic><tp:taxon-name><tp:taxon-name-part taxon-name-part-type="genus" reg="Microvelia">M.</tp:taxon-name-part><tp:taxon-name-part taxon-name-part-type="species" reg="venustatis">venustatis</tp:taxon-name-part></tp:taxon-name></italic>, macropterous male, habitus, ventral view</p></caption><graphic xmlns:xlink="http://www.w3.org/1999/xlink" xlink:href="bdj-09-e68567-g013_b.jpg" xlink:type="simple" position="float" orientation="portrait" id="oo_541403.jpg"><uri content-type="original_file" xlink:type="simple">https://binary.pensoft.net/fig/541403</uri></graphic></fig><fig id="F7075509" position="float" orientation="portrait"><object-id xmlns:xlink="http://www.w3.org/1999/xlink" content-type="arpha" xlink:type="simple">12306254-8D45-5460-9BBC-65DE3E72CDDD</object-id><object-id xmlns:xlink="http://www.w3.org/1999/xlink" content-type="doi" xlink:type="simple">10.3897/BDJ.9.e68567.figure13c</object-id><label>Figure 13c.</label><caption><p><italic><tp:taxon-name><tp:taxon-name-part taxon-name-part-type="genus" reg="Microvelia">M.</tp:taxon-name-part><tp:taxon-name-part taxon-name-part-type="species" reg="venustatis">venustatis</tp:taxon-name-part></tp:taxon-name></italic>, labels</p></caption><graphic xmlns:xlink="http://www.w3.org/1999/xlink" xlink:href="bdj-09-e68567-g013_c.jpg" xlink:type="simple" position="float" orientation="portrait" id="oo_541404.jpg"><uri content-type="original_file" xlink:type="simple">https://binary.pensoft.net/fig/541404</uri></graphic></fig><fig id="F7075510" position="float" orientation="portrait"><object-id xmlns:xlink="http://www.w3.org/1999/xlink" content-type="arpha" xlink:type="simple">D7FE4B92-ADFB-5F18-8DB7-8590C9505EA6</object-id><object-id xmlns:xlink="http://www.w3.org/1999/xlink" content-type="doi" xlink:type="simple">10.3897/BDJ.9.e68567.figure13d</object-id><label>Figure 13d.</label><caption><p><italic><tp:taxon-name><tp:taxon-name-part taxon-name-part-type="genus" reg="Microvelia">M.</tp:taxon-name-part><tp:taxon-name-part taxon-name-part-type="species" reg="hinei">hinei</tp:taxon-name-part></tp:taxon-name></italic>, labels</p></caption><graphic xmlns:xlink="http://www.w3.org/1999/xlink" xlink:href="bdj-09-e68567-g013_d.jpg" xlink:type="simple" position="float" orientation="portrait" id="oo_541405.jpg"><uri content-type="original_file" xlink:type="simple">https://binary.pensoft.net/fig/541405</uri></graphic></fig><fig id="F7075511" position="float" orientation="portrait"><object-id xmlns:xlink="http://www.w3.org/1999/xlink" content-type="arpha" xlink:type="simple">68D5A1F6-7824-5214-9780-BAD2B1DC3B07</object-id><object-id xmlns:xlink="http://www.w3.org/1999/xlink" content-type="doi" xlink:type="simple">10.3897/BDJ.9.e68567.figure13e</object-id><label>Figure 13e.</label><caption><p><italic><tp:taxon-name><tp:taxon-name-part taxon-name-part-type="genus" reg="Microvelia">M.</tp:taxon-name-part><tp:taxon-name-part taxon-name-part-type="species" reg="hinei">hinei</tp:taxon-name-part></tp:taxon-name></italic>, macropterous male, habitus, dorsal view</p></caption><graphic xmlns:xlink="http://www.w3.org/1999/xlink" xlink:href="bdj-09-e68567-g013_e.jpg" xlink:type="simple" position="float" orientation="portrait" id="oo_541406.jpg"><uri content-type="original_file" xlink:type="simple">https://binary.pensoft.net/fig/541406</uri></graphic></fig><fig id="F7075512" position="float" orientation="portrait"><object-id xmlns:xlink="http://www.w3.org/1999/xlink" content-type="arpha" xlink:type="simple">05B3877A-6A96-5FF9-A7F1-2285122A2F76</object-id><object-id xmlns:xlink="http://www.w3.org/1999/xlink" content-type="doi" xlink:type="simple">10.3897/BDJ.9.e68567.figure13f</object-id><label>Figure 13f.</label><caption><p><italic><tp:taxon-name><tp:taxon-name-part taxon-name-part-type="genus" reg="Microvelia">M.</tp:taxon-name-part><tp:taxon-name-part taxon-name-part-type="species" reg="hinei">hinei</tp:taxon-name-part></tp:taxon-name></italic>, macropterous male, habitus, ventral view</p></caption><graphic xmlns:xlink="http://www.w3.org/1999/xlink" xlink:href="bdj-09-e68567-g013_f.jpg" xlink:type="simple" position="float" orientation="portrait" id="oo_541407.jpg"><uri content-type="original_file" xlink:type="simple">https://binary.pensoft.net/fig/541407</uri></graphic></fig></fig-group><fig id="F7075507" position="float" orientation="portrait"><object-id xmlns:xlink="http://www.w3.org/1999/xlink" content-type="arpha" xlink:type="simple">732B3564-52DA-5DC4-8D09-127C8BA8849E</object-id><object-id xmlns:xlink="http://www.w3.org/1999/xlink" content-type="doi" xlink:type="simple">10.3897/BDJ.9.e68567.figure13a</object-id><label>Figure 13a.</label><caption><p><italic><tp:taxon-name><tp:taxon-name-part taxon-name-part-type="genus" reg="Microvelia">Microvelia</tp:taxon-name-part><tp:taxon-name-part taxon-name-part-type="species" reg="venustatis">venustatis</tp:taxon-name-part></tp:taxon-name></italic>, macropterous male, habitus, dorsal view</p></caption><graphic xmlns:xlink="http://www.w3.org/1999/xlink" xlink:href="bdj-09-e68567-g013_a.jpg" xlink:type="simple" position="float" orientation="portrait" id="oo_541402.jpg"><uri content-type="original_file" xlink:type="simple">https://binary.pensoft.net/fig/541402</uri></graphic></fig><fig id="F7075508" position="float" orientation="portrait"><object-id xmlns:xlink="http://www.w3.org/1999/xlink" content-type="arpha" xlink:type="simple">14941696-9863-5B5C-AB9B-5FCE12C9C479</object-id><object-id xmlns:xlink="http://www.w3.org/1999/xlink" content-type="doi" xlink:type="simple">10.3897/BDJ.9.e68567.figure13b</object-id><label>Figure 13b.</label><caption><p><italic><tp:taxon-name><tp:taxon-name-part taxon-name-part-type="genus" reg="Microvelia">M.</tp:taxon-name-part><tp:taxon-name-part taxon-name-part-type="species" reg="venustatis">venustatis</tp:taxon-name-part></tp:taxon-name></italic>, macropterous male, habitus, ventral view</p></caption><graphic xmlns:xlink="http://www.w3.org/1999/xlink" xlink:href="bdj-09-e68567-g013_b.jpg" xlink:type="simple" position="float" orientation="portrait" id="oo_541403.jpg"><uri content-type="original_file" xlink:type="simple">https://binary.pensoft.net/fig/541403</uri></graphic></fig><fig id="F7075509" position="float" orientation="portrait"><object-id xmlns:xlink="http://www.w3.org/1999/xlink" content-type="arpha" xlink:type="simple">12306254-8D45-5460-9BBC-65DE3E72CDDD</object-id><object-id xmlns:xlink="http://www.w3.org/1999/xlink" content-type="doi" xlink:type="simple">10.3897/BDJ.9.e68567.figure13c</object-id><label>Figure 13c.</label><caption><p><italic><tp:taxon-name><tp:taxon-name-part taxon-name-part-type="genus" reg="Microvelia">M.</tp:taxon-name-part><tp:taxon-name-part taxon-name-part-type="species" reg="venustatis">venustatis</tp:taxon-name-part></tp:taxon-name></italic>, labels</p></caption><graphic xmlns:xlink="http://www.w3.org/1999/xlink" xlink:href="bdj-09-e68567-g013_c.jpg" xlink:type="simple" position="float" orientation="portrait" id="oo_541404.jpg"><uri content-type="original_file" xlink:type="simple">https://binary.pensoft.net/fig/541404</uri></graphic></fig><fig id="F7075510" position="float" orientation="portrait"><object-id xmlns:xlink="http://www.w3.org/1999/xlink" content-type="arpha" xlink:type="simple">D7FE4B92-ADFB-5F18-8DB7-8590C9505EA6</object-id><object-id xmlns:xlink="http://www.w3.org/1999/xlink" content-type="doi" xlink:type="simple">10.3897/BDJ.9.e68567.figure13d</object-id><label>Figure 13d.</label><caption><p><italic><tp:taxon-name><tp:taxon-name-part taxon-name-part-type="genus" reg="Microvelia">M.</tp:taxon-name-part><tp:taxon-name-part taxon-name-part-type="species" reg="hinei">hinei</tp:taxon-name-part></tp:taxon-name></italic>, labels</p></caption><graphic xmlns:xlink="http://www.w3.org/1999/xlink" xlink:href="bdj-09-e68567-g013_d.jpg" xlink:type="simple" position="float" orientation="portrait" id="oo_541405.jpg"><uri content-type="original_file" xlink:type="simple">https://binary.pensoft.net/fig/541405</uri></graphic></fig><fig id="F7075511" position="float" orientation="portrait"><object-id xmlns:xlink="http://www.w3.org/1999/xlink" content-type="arpha" xlink:type="simple">68D5A1F6-7824-5214-9780-BAD2B1DC3B07</object-id><object-id xmlns:xlink="http://www.w3.org/1999/xlink" content-type="doi" xlink:type="simple">10.3897/BDJ.9.e68567.figure13e</object-id><label>Figure 13e.</label><caption><p><italic><tp:taxon-name><tp:taxon-name-part taxon-name-part-type="genus" reg="Microvelia">M.</tp:taxon-name-part><tp:taxon-name-part taxon-name-part-type="species" reg="hinei">hinei</tp:taxon-name-part></tp:taxon-name></italic>, macropterous male, habitus, dorsal view</p></caption><graphic xmlns:xlink="http://www.w3.org/1999/xlink" xlink:href="bdj-09-e68567-g013_e.jpg" xlink:type="simple" position="float" orientation="portrait" id="oo_541406.jpg"><uri content-type="original_file" xlink:type="simple">https://binary.pensoft.net/fig/541406</uri></graphic></fig><fig id="F7075512" position="float" orientation="portrait"><object-id xmlns:xlink="http://www.w3.org/1999/xlink" content-type="arpha" xlink:type="simple">05B3877A-6A96-5FF9-A7F1-2285122A2F76</object-id><object-id xmlns:xlink="http://www.w3.org/1999/xlink" content-type="doi" xlink:type="simple">10.3897/BDJ.9.e68567.figure13f</object-id><label>Figure 13f.</label><caption><p><italic><tp:taxon-name><tp:taxon-name-part taxon-name-part-type="genus" reg="Microvelia">M.</tp:taxon-name-part><tp:taxon-name-part taxon-name-part-type="species" reg="hinei">hinei</tp:taxon-name-part></tp:taxon-name></italic>, macropterous male, habitus, ventral view</p></caption><graphic xmlns:xlink="http://www.w3.org/1999/xlink" xlink:href="bdj-09-e68567-g013_f.jpg" xlink:type="simple" position="float" orientation="portrait" id="oo_541407.jpg"><uri content-type="original_file" xlink:type="simple">https://binary.pensoft.net/fig/541407</uri></graphic></fig></tp:treatment-sec><ref-list><ref id="B7034719"><element-citation xmlns:xlink="http://www.w3.org/1999/xlink" publication-type="article" xlink:type="simple"><person-group person-group-type="author"><name name-style="western"><surname>Rodrigues</surname><given-names>JULIANA MOURÃO SANTOS</given-names></name><name name-style="western"><surname>Nery</surname><given-names>LETICIA</given-names></name><name name-style="western"><surname>Rodrigues</surname><given-names>HIGOR Daniel Duarte</given-names></name><name name-style="western"><surname>Moreira</surname><given-names>FELIPE FERRAZ FIGUEIREDO</given-names></name></person-group><year>2021</year><article-title>Survey of the semiaquatic bugs (<tp:taxon-name><tp:taxon-name-part taxon-name-part-type="order">Hemiptera</tp:taxon-name-part></tp:taxon-name>: <tp:taxon-name><tp:taxon-name-part taxon-name-part-type="suborder">Heteroptera</tp:taxon-name-part></tp:taxon-name>: <tp:taxon-name><tp:taxon-name-part taxon-name-part-type="infraorder">Gerromorpha</tp:taxon-name-part></tp:taxon-name>) from Alagoas and Sergipe, Northeast Brazil</article-title><source>Zootaxa</source><volume>4958</volume><issue>1</issue><fpage>103</fpage><lpage>159</lpage><pub-id pub-id-type="doi">10.11646/zootaxa.4958.1.9</pub-id></element-citation></ref><ref id="B7034396"><element-citation xmlns:xlink="http://www.w3.org/1999/xlink" publication-type="article" xlink:type="simple"><person-group person-group-type="author"><name name-style="western"><surname>Moreira</surname><given-names>Felipe Ferraz Figueiredo</given-names></name><name name-style="western"><surname>Barbosa</surname><given-names>J. F.</given-names></name></person-group><year>2011</year><article-title>The <tp:taxon-name><tp:taxon-name-part taxon-name-part-type="family">Veliidae</tp:taxon-name-part></tp:taxon-name> (<tp:taxon-name><tp:taxon-name-part taxon-name-part-type="order">Hemiptera</tp:taxon-name-part></tp:taxon-name>: <tp:taxon-name><tp:taxon-name-part taxon-name-part-type="suborder">Heteroptera</tp:taxon-name-part></tp:taxon-name>: <tp:taxon-name><tp:taxon-name-part taxon-name-part-type="infraorder">Gerromorpha</tp:taxon-name-part></tp:taxon-name>) from São Paulo State, Brazil: new species, description of the male of <italic><tp:taxon-name><tp:taxon-name-part taxon-name-part-type="genus" reg="Microvelia">Microvelia</tp:taxon-name-part><tp:taxon-name-part taxon-name-part-type="species" reg="ioana">ioana</tp:taxon-name-part></tp:taxon-name></italic> Drake &amp; Hottes, 1952, and synonymical and distributional notes</article-title><source>Annales de Limnologie - International Journal of Limnology</source><volume>47</volume><issue>3</issue><fpage>297</fpage><lpage>311</lpage><pub-id pub-id-type="doi">10.1051/limn/2011010</pub-id></element-citation></ref><ref id="B7033901"><element-citation xmlns:xlink="http://www.w3.org/1999/xlink" publication-type="article" xlink:type="simple"><person-group person-group-type="author"><name name-style="western"><surname>Drake</surname><given-names>C. J.</given-names></name><name name-style="western"><surname>Carvalho</surname><given-names>José Candido Melo</given-names></name></person-group><year>1954</year><article-title>New waterstriders from Brazil (<tp:taxon-name><tp:taxon-name-part taxon-name-part-type="order">Hemiptera</tp:taxon-name-part></tp:taxon-name>)</article-title><source>Proceedings of the Biological Society of Washington</source><volume>67</volume><fpage>223</fpage><lpage>226</lpage></element-citation></ref></ref-list></tp:taxon-treatment>
