# Supplementary material for: Gerromorpha (Hemiptera: Heteroptera) from the Metropolitan Region of Santarém, Brazil, including three new species of Microvelia Westwood, 1834 (Veliidae: Microveliinae)
Source: Biodivers Data J. 2021 Sep 1;9:e68567. doi: 10.3897/BDJ.9.e68567 (PMC8426318; doi:10.3897/BDJ.9.e68567)
Supplement: XML Treatment for Microvelia hamadae [file BDJ.9.e68567-treatment19.xml]

<!DOCTYPE tp:taxon-treatment
  PUBLIC "-//TaxonX//DTD Taxonomic Treatment Publishing DTD v0 20100105//EN" "tax-treatment-NSO.dtd">
<tp:taxon-treatment xmlns:tp="http://www.plazi.org/taxpub"><tp:treatment-meta><mixed-citation publication-type="journal"><person-group><name><surname>dos Santos</surname><given-names>Suzane E.</given-names></name><name><surname>Rodrigues</surname><given-names>Juliana M. S.</given-names></name><name><surname>Couceiro</surname><given-names>Sheyla R. M.</given-names></name><name><surname>Moreira</surname><given-names>Felipe F. F.</given-names></name></person-group><article-title><tp:taxon-name><tp:taxon-name-part taxon-name-part-type="infraorder">Gerromorpha</tp:taxon-name-part></tp:taxon-name> (<tp:taxon-name><tp:taxon-name-part taxon-name-part-type="order">Hemiptera</tp:taxon-name-part></tp:taxon-name>: <tp:taxon-name><tp:taxon-name-part taxon-name-part-type="suborder">Heteroptera</tp:taxon-name-part></tp:taxon-name>) from the Metropolitan Region of Santarém, Brazil, including three new species of <italic><tp:taxon-name><tp:taxon-name-part taxon-name-part-type="genus" reg="Microvelia">Microvelia</tp:taxon-name-part></tp:taxon-name></italic> Westwood, 1834 (<tp:taxon-name><tp:taxon-name-part taxon-name-part-type="family">Veliidae</tp:taxon-name-part></tp:taxon-name>: <tp:taxon-name><tp:taxon-name-part taxon-name-part-type="subfamily">Microveliinae</tp:taxon-name-part></tp:taxon-name>)</article-title><source>Biodivers Data J</source><day>01</day><month>9</month><year>2021</year><volume>9</volume><pub-id pub-id-type="doi">10.3897/BDJ.9.e68567</pub-id></mixed-citation></tp:treatment-meta><tp:nomenclature><tp:taxon-name>
            <object-id xmlns:xlink="http://www.w3.org/1999/xlink" content-type="arpha" xlink:type="simple">DA7E9E4B-7B8D-5139-B575-824F0E90539F</object-id>
            <tp:taxon-name-part taxon-name-part-type="genus">Microvelia</tp:taxon-name-part>
            <tp:taxon-name-part taxon-name-part-type="species">hamadae</tp:taxon-name-part>
            <object-id xmlns:xlink="http://www.w3.org/1999/xlink" content-type="zoobank" xlink:type="simple" object-id-type="ZooBank">8C5F8ACA-BE1F-461E-9FB1-1D23C55B7DBF</object-id>
          </tp:taxon-name><tp:taxon-status xmlns:xlink="http://www.w3.org/1999/xlink" xlink:type="simple">sp. n.</tp:taxon-status></tp:nomenclature><tp:treatment-sec sec-type="materials"><title>Materials</title><list list-type="alpha-lower" list-content="occurrences"><list-item><p><bold>Type status:</bold><named-content xmlns:xlink="http://www.w3.org/1999/xlink" content-type="dwc:typeStatus" xlink:type="simple">Holotype</named-content>. <bold>Occurrence:</bold> recordedBy: <named-content xmlns:xlink="http://www.w3.org/1999/xlink" content-type="dwc:recordedBy" xlink:type="simple">S.E. Santos</named-content>; sex: <named-content xmlns:xlink="http://www.w3.org/1999/xlink" content-type="dwc:sex" xlink:type="simple">apterous ?</named-content>; <bold>Location:</bold> country: <named-content xmlns:xlink="http://www.w3.org/1999/xlink" content-type="dwc:country" xlink:type="simple">Brazil</named-content>; stateProvince: <named-content xmlns:xlink="http://www.w3.org/1999/xlink" content-type="dwc:stateProvince" xlink:type="simple">Pará</named-content>; municipality: <named-content xmlns:xlink="http://www.w3.org/1999/xlink" content-type="dwc:municipality" xlink:type="simple">Belterra</named-content>; locality: <named-content xmlns:xlink="http://www.w3.org/1999/xlink" content-type="dwc:locality" xlink:type="simple">BR-163, Km-115</named-content>; verbatimLatitude: <named-content xmlns:xlink="http://www.w3.org/1999/xlink" content-type="dwc:verbatimLatitude" xlink:type="simple">03°17'34.8"S</named-content>; verbatimLongitude: <named-content xmlns:xlink="http://www.w3.org/1999/xlink" content-type="dwc:verbatimLongitude" xlink:type="simple">54°52'45.6"W</named-content>; <bold>Event:</bold> verbatimEventDate: <named-content xmlns:xlink="http://www.w3.org/1999/xlink" content-type="dwc:verbatimEventDate" xlink:type="simple">25.IX.2020</named-content>; habitat: <named-content xmlns:xlink="http://www.w3.org/1999/xlink" content-type="dwc:habitat" xlink:type="simple">igarapé</named-content>; <bold>Record Level:</bold> type: <named-content xmlns:xlink="http://www.w3.org/1999/xlink" content-type="dwc:type" xlink:type="simple">PhysicalObject</named-content>; institutionCode: <named-content xmlns:xlink="http://www.w3.org/1999/xlink" content-type="dwc:institutionCode" xlink:type="simple">CEIOC 81767</named-content>; basisOfRecord: <named-content xmlns:xlink="http://www.w3.org/1999/xlink" content-type="dwc:basisOfRecord" xlink:type="simple">PreservedSpecimen</named-content></p></list-item><list-item><p><bold>Type status:</bold><named-content xmlns:xlink="http://www.w3.org/1999/xlink" content-type="dwc:typeStatus" xlink:type="simple">Paratype</named-content>. <bold>Occurrence:</bold> recordedBy: <named-content xmlns:xlink="http://www.w3.org/1999/xlink" content-type="dwc:recordedBy" xlink:type="simple">S.E. Santos</named-content>; sex: <named-content xmlns:xlink="http://www.w3.org/1999/xlink" content-type="dwc:sex" xlink:type="simple">1 apterous ?, 1 macropterous ?, 2 apterous ?</named-content>; <bold>Location:</bold> country: <named-content xmlns:xlink="http://www.w3.org/1999/xlink" content-type="dwc:country" xlink:type="simple">Brazil</named-content>; stateProvince: <named-content xmlns:xlink="http://www.w3.org/1999/xlink" content-type="dwc:stateProvince" xlink:type="simple">Pará</named-content>; municipality: <named-content xmlns:xlink="http://www.w3.org/1999/xlink" content-type="dwc:municipality" xlink:type="simple">Belterra</named-content>; locality: <named-content xmlns:xlink="http://www.w3.org/1999/xlink" content-type="dwc:locality" xlink:type="simple">BR-163, Km-115</named-content>; verbatimLatitude: <named-content xmlns:xlink="http://www.w3.org/1999/xlink" content-type="dwc:verbatimLatitude" xlink:type="simple">03°17'34.8"S</named-content>; verbatimLongitude: <named-content xmlns:xlink="http://www.w3.org/1999/xlink" content-type="dwc:verbatimLongitude" xlink:type="simple">54°52'45.6"W</named-content>; <bold>Event:</bold> verbatimEventDate: <named-content xmlns:xlink="http://www.w3.org/1999/xlink" content-type="dwc:verbatimEventDate" xlink:type="simple">25.IX.2020</named-content>; habitat: <named-content xmlns:xlink="http://www.w3.org/1999/xlink" content-type="dwc:habitat" xlink:type="simple">igarapé</named-content>; <bold>Record Level:</bold> type: <named-content xmlns:xlink="http://www.w3.org/1999/xlink" content-type="dwc:type" xlink:type="simple">PhysicalObject</named-content>; institutionCode: <named-content xmlns:xlink="http://www.w3.org/1999/xlink" content-type="dwc:institutionCode" xlink:type="simple">CEIOC 81768</named-content>; basisOfRecord: <named-content xmlns:xlink="http://www.w3.org/1999/xlink" content-type="dwc:basisOfRecord" xlink:type="simple">PreservedSpecimen</named-content></p></list-item><list-item><p><bold>Type status:</bold><named-content xmlns:xlink="http://www.w3.org/1999/xlink" content-type="dwc:typeStatus" xlink:type="simple">Paratype</named-content>. <bold>Occurrence:</bold> recordedBy: <named-content xmlns:xlink="http://www.w3.org/1999/xlink" content-type="dwc:recordedBy" xlink:type="simple">S.E. Santos</named-content>; sex: <named-content xmlns:xlink="http://www.w3.org/1999/xlink" content-type="dwc:sex" xlink:type="simple">1 macropterous ?</named-content>; <bold>Location:</bold> country: <named-content xmlns:xlink="http://www.w3.org/1999/xlink" content-type="dwc:country" xlink:type="simple">Brazil</named-content>; stateProvince: <named-content xmlns:xlink="http://www.w3.org/1999/xlink" content-type="dwc:stateProvince" xlink:type="simple">Pará</named-content>; municipality: <named-content xmlns:xlink="http://www.w3.org/1999/xlink" content-type="dwc:municipality" xlink:type="simple">Belterra</named-content>; locality: <named-content xmlns:xlink="http://www.w3.org/1999/xlink" content-type="dwc:locality" xlink:type="simple">BR-163, Km-115</named-content>; verbatimLatitude: <named-content xmlns:xlink="http://www.w3.org/1999/xlink" content-type="dwc:verbatimLatitude" xlink:type="simple">03°17'34.8"S</named-content>; verbatimLongitude: <named-content xmlns:xlink="http://www.w3.org/1999/xlink" content-type="dwc:verbatimLongitude" xlink:type="simple">54°52'45.6"W</named-content>; <bold>Event:</bold> verbatimEventDate: <named-content xmlns:xlink="http://www.w3.org/1999/xlink" content-type="dwc:verbatimEventDate" xlink:type="simple">20.I.2020</named-content>; habitat: <named-content xmlns:xlink="http://www.w3.org/1999/xlink" content-type="dwc:habitat" xlink:type="simple">igarapé</named-content>; <bold>Record Level:</bold> type: <named-content xmlns:xlink="http://www.w3.org/1999/xlink" content-type="dwc:type" xlink:type="simple">PhysicalObject</named-content>; institutionCode: <named-content xmlns:xlink="http://www.w3.org/1999/xlink" content-type="dwc:institutionCode" xlink:type="simple">CEIOC 81769</named-content>; basisOfRecord: <named-content xmlns:xlink="http://www.w3.org/1999/xlink" content-type="dwc:basisOfRecord" xlink:type="simple">PreservedSpecimen</named-content></p></list-item></list></tp:treatment-sec><tp:treatment-sec sec-type="Description"><title>Description</title><sec sec-type="Apterous males"><title>Apterous males</title><p>Holotype/Paratype. BL 1.23/1.24, HL 0.22/0.22, HW 0.38/0.38, ANT I 0.16/0.16, ANT II 0.10/0.10, ANT III 0.12/0.12, ANT IV 0.24/0.24, INT 0.18/0.18, EYE 0.09/0.09, PL 0.20/0.20, PW 0.46/0.48; FORE LEG: FEM 0.32/0.32, TIB 0.24/0.24, TAR I 0.16/0.16; MID-LEG: FEM 0.40/0.38, TIB 0.28/0.28, TAR I 0.06/0.06, TAR II 0.12/0.12; HIND LEG: FEM 0.40/0.42, TIB 0.40/0.42, TAR I 0.06/0.06, TAR II 0.13/–.</p><p>Head black. Antenna dark-brown, proximal half of antennomere I yellowish-brown. Eye reddish-brown. Labium yellowish-brown, except for distal article dark-brown. Pronotum dark-brown with a medially interrupted yellowish-brown transverse band on anterior half (Fig. <xref ref-type="fig" rid="F7052984">14</xref>A). Metanotum black. Prosternum yellowish-brown, median groove dark. Meso- and metasterna black. Acetabula brown. Coxae, trochanters and proximal half and ventre of femora pale yellow; remainder of legs brown. Abdominal mediotergites black with whitish pruinosity; I with two darker longitudinal spots sublaterally; II–III darker at middle; IV–V dark with whitish pruinosity at median stripe and posterior third; VI–VII darker at one/two narrow median stripe(s). Abdominal laterotergites yellowish-brown, darker at anterior third and mesal and lateral margins. Abdominal sterna black (Fig. <xref ref-type="fig" rid="F7052984">14</xref>B). Terminalia yellowish-brown.</p><p>Head covered with short setae, longer on clypeus. Antenna reaching apex of metanotum; covered with short setae, longer and denser on article IV. Antennomere I widest, slightly curved laterally, thickened towards apex; II wider than III–IV, thickened towards apex; III cylindrical, thinner than IV; IV fusiform. Labium reaching middle of mesosternum.</p><p>Thoracic terga densely covered with very short setae; sides of thorax, prosternum and acetabula with longer setae. Pronotum long, covering mesonotum and most of metanotum; metanotum visible only as a very short central stripe (Fig. <xref ref-type="fig" rid="F7052984">14</xref>C). Circular punctures on a centrally interrupted transverse row adjacent to anterior margin of pronotum; another transverse row posterior to yellowish band; several sparse punctures posteriorly to latter row. Legs covered with short setae, with some longer setae on dorsal surfaces of femora and tibiae. Femora without spines. Fore tibia straight, enlarged towards apex, with an obtuse, short spine at apex. Hind femur thicker than middle femur. Hind tibia straight.</p><p>Abdomen covered with short setae. Posterior margin of abdominal mediotergite I with a slight concavity at middle; VII with a pronounced concavity (Fig. <xref ref-type="fig" rid="F7052984">14</xref>D). Abdominal laterotergites elevated to about 45º. Abdominal sterna II–IV moderately short, V–VI longer, VII twice as long as II; posterior margins concave, without tubercles, with many long setae (Fig. <xref ref-type="fig" rid="F7052984">14</xref>E). Abdominal segment VIII deeply inserted into pregenital abdomen; partially visible dorsally due to the concavity of mediotergite VII; faintly visible ventrally (Fig. <xref ref-type="fig" rid="F7052984">14</xref>D, E); posterior margin dorsally concave, ventrally with a weak median notch (Fig. <xref ref-type="fig" rid="F7052989">15</xref>A–D). Proctiger without lateral projections (Fig. <xref ref-type="fig" rid="F7052989">15</xref>E); parameres symmetrical (Fig. <xref ref-type="fig" rid="F7052989">15</xref>G); shape as in Fig. <xref ref-type="fig" rid="F7052989">15</xref>F.</p></sec><sec sec-type="Macropterous males"><title>Macropterous males</title><p>BL 1.42–1.44, HL 0.22–0.23, HW 0.40, ANT I 0.16, ANT II 0.10, ANT III 0.12, ANT IV 0.24–0.26, INT 0.18, EYE 0.08–0.10, PL 0.46–0.48, PW 0.66; FORE LEG: FEM 0.32, TIB 0.24, TAR I 0.16; MID-LEG: FEM 0.38, TIB 0.30, TAR I 0.04–0.06, TAR II 0.12; HIND LEG: FEM 0.42–0.44, TIB 0.44–0.46, TAR I 0.06, TAR II 0.12.</p><p>Colouration and structure similar to apterous male (Fig. <xref ref-type="fig" rid="F7052993">16</xref>A–C). Pronotum long, subpentagonal, completely covering meso- and metanota; posterior margin rounded. Fore wings dark brown, with a proximal pair of elongated whitish maculae, a distal pair of rounded whitish maculae and a median whitish macula close to apex; lateral margins with rows of white setae.</p></sec><sec sec-type="Apterous females"><title>Apterous females</title><p>BL 1.36–1.42, HL 0.22–0.24, HW 0.40, ANT I 0.16, ANT II 0.10, ANT III 0.12, ANT IV 0.26, INT 0.18–0.20, EYE 0.09, PL 0.20, PW 0.52–0.54; FORE LEG: FEM 0.34, TIB 0.26, TAR I 0.18; MID-LEG: FEM 0.40, TIB 0.30–0.31, TAR I 0.06, TAR II 0.12; HIND LEG: FEM 0.44, TIB 0.46, TAR I 0.06, TAR II 0.14.</p><p>Colouration and structure similar to apterous male, but larger and more robust (Fig. <xref ref-type="fig" rid="F7052993">16</xref>D–F). Fore tibia straight, enlarged towards apex, without apical spine. Posterior margins of abdominal mediotergite VII and sternum VII straight. Posterior margin of abdominal tergum VIII rounded, with long setae. Abdominal laterotergites elevated to about 90º, slightly bowed on sides of mediotergites II–V, convergent and slightly reflected on sides of VI–VIII (Fig. <xref ref-type="fig" rid="F7052993">16</xref>D). Possibly fecundated females display expanded abdomen with differently shaped laterotergites (Fig. <xref ref-type="fig" rid="F7052993">16</xref>F).</p></sec></tp:treatment-sec><tp:treatment-sec sec-type="Diagnosis"><title>Diagnosis</title><p>This new species can be distinguished from other South American <italic><tp:taxon-name><tp:taxon-name-part taxon-name-part-type="genus" reg="Microvelia">Microvelia</tp:taxon-name-part></tp:taxon-name></italic> by the pronotum of apterous specimens long, covering the mesonotum and most of the metanotum; the metanotum visible only as a very short central stripe; the posterior margin of the male abdominal mediotergite VII with a pronounced concavity; the male abdominal segment VIII deeply inserted into the pregenital abdomen, with the posterior margin dorsally concave and ventrally with a weak median notch; the shape of the female abdomen, with abdominal laterotergites elevated to about 90º, slightly bowed on the sides of mediotergites II–V, convergent and slightly reflected on the sides of VI–VIII; and by the pattern of whitish maculae on the fore wings of macropterous specimens: a proximal pair of elongated maculae, a distal pair of rounded maculae and a median macula close to apex. Additionally, <italic><tp:taxon-name><tp:taxon-name-part taxon-name-part-type="genus" reg="Microvelia">M.</tp:taxon-name-part><tp:taxon-name-part taxon-name-part-type="species" reg="hamadae">hamadae</tp:taxon-name-part></tp:taxon-name></italic> <bold>sp. nov.</bold> has the body shorter than 1.50 mm (apterous males 1.23–1.24 mm; macropterous males 1.42–1.44 mm; apterous females 1.36–1.42 mm).</p><p><italic><tp:taxon-name><tp:taxon-name-part taxon-name-part-type="genus" reg="Microvelia">Microvelia</tp:taxon-name-part><tp:taxon-name-part taxon-name-part-type="species" reg="hamadae">hamadae</tp:taxon-name-part></tp:taxon-name></italic><bold>sp. nov.</bold> is very different from other Neotropical species of <italic><tp:taxon-name><tp:taxon-name-part taxon-name-part-type="genus" reg="Microvelia">Microvelia</tp:taxon-name-part></tp:taxon-name></italic> with known apterous forms in which the pronotum covers the mesonotum and the metanotum completely or almost completely (e.g. <italic><tp:taxon-name><tp:taxon-name-part taxon-name-part-type="genus" reg="Microvelia">M.</tp:taxon-name-part><tp:taxon-name-part taxon-name-part-type="species" reg="argentata">argentata</tp:taxon-name-part></tp:taxon-name></italic> Nieser &amp; Alkins-Koo, 1991, <italic><tp:taxon-name><tp:taxon-name-part taxon-name-part-type="genus" reg="Microvelia">M.</tp:taxon-name-part><tp:taxon-name-part taxon-name-part-type="species" reg="digitalis">digitalis</tp:taxon-name-part></tp:taxon-name></italic> Padilla-Gil, 2019, <italic><tp:taxon-name><tp:taxon-name-part taxon-name-part-type="genus" reg="Microvelia">M.</tp:taxon-name-part><tp:taxon-name-part taxon-name-part-type="species" reg="hambletoni">hambletoni</tp:taxon-name-part></tp:taxon-name></italic> Drake, 1951, <italic><tp:taxon-name><tp:taxon-name-part taxon-name-part-type="genus" reg="Microvelia">M.</tp:taxon-name-part><tp:taxon-name-part taxon-name-part-type="species" reg="hormiga">hormiga</tp:taxon-name-part></tp:taxon-name></italic> Padilla-Gil, 2019, <italic><tp:taxon-name><tp:taxon-name-part taxon-name-part-type="genus" reg="Microvelia">M.</tp:taxon-name-part><tp:taxon-name-part taxon-name-part-type="species" reg="ioana">ioana</tp:taxon-name-part></tp:taxon-name></italic> Drake &amp; Hottes, 1952, <italic><tp:taxon-name><tp:taxon-name-part taxon-name-part-type="genus" reg="Microvelia">M.</tp:taxon-name-part><tp:taxon-name-part taxon-name-part-type="species" reg="limaiana">limaiana</tp:taxon-name-part></tp:taxon-name></italic> Drake, 1951, <italic><tp:taxon-name><tp:taxon-name-part taxon-name-part-type="genus" reg="Microvelia">M.</tp:taxon-name-part><tp:taxon-name-part taxon-name-part-type="species" reg="micra">micra</tp:taxon-name-part></tp:taxon-name></italic> Padilla-Gil, 2019, <italic><tp:taxon-name><tp:taxon-name-part taxon-name-part-type="genus" reg="Microvelia">M.</tp:taxon-name-part><tp:taxon-name-part taxon-name-part-type="species" reg="nelsoni">nelsoni</tp:taxon-name-part></tp:taxon-name></italic> Moreira, Barbosa &amp; Ribeiro, 2012, <italic><tp:taxon-name><tp:taxon-name-part taxon-name-part-type="genus" reg="Microvelia">M.</tp:taxon-name-part><tp:taxon-name-part taxon-name-part-type="species" reg="potama">potama</tp:taxon-name-part></tp:taxon-name></italic> Drake, 1958, <italic><tp:taxon-name><tp:taxon-name-part taxon-name-part-type="genus" reg="Microvelia">M.</tp:taxon-name-part><tp:taxon-name-part taxon-name-part-type="species" reg="recifana">recifana</tp:taxon-name-part></tp:taxon-name></italic> Drake, 1951 and <italic><tp:taxon-name><tp:taxon-name-part taxon-name-part-type="genus" reg="Microvelia">M.</tp:taxon-name-part><tp:taxon-name-part taxon-name-part-type="species" reg="reflexa">reflexa</tp:taxon-name-part></tp:taxon-name></italic> Polhemus, 1974), because the general shape is distinct and they all have the male terminalia well-exposed, differently from the new species. The females of <italic><tp:taxon-name><tp:taxon-name-part taxon-name-part-type="genus" reg="Microvelia">M.</tp:taxon-name-part><tp:taxon-name-part taxon-name-part-type="species" reg="ioana">ioana</tp:taxon-name-part></tp:taxon-name>, <tp:taxon-name><tp:taxon-name-part taxon-name-part-type="genus" reg="Microvelia">M.</tp:taxon-name-part><tp:taxon-name-part taxon-name-part-type="species" reg="micra">micra</tp:taxon-name-part></tp:taxon-name></italic> and <italic><tp:taxon-name><tp:taxon-name-part taxon-name-part-type="genus" reg="Microvelia">M.</tp:taxon-name-part><tp:taxon-name-part taxon-name-part-type="species" reg="reflexa">reflexa</tp:taxon-name-part></tp:taxon-name></italic> share with <italic><tp:taxon-name><tp:taxon-name-part taxon-name-part-type="genus" reg="Microvelia">M.</tp:taxon-name-part><tp:taxon-name-part taxon-name-part-type="species" reg="hamadae">hamadae</tp:taxon-name-part></tp:taxon-name></italic> <bold>sp. nov.</bold> the abdominal laterotergites reflected over the mediotergites, but the general colour of the body and the shape of the pronotum are quite different from the new species.</p><p>The macropterous form of the new species can be distinguished from the small South American species with known macropterous forms (e.g. <italic><tp:taxon-name><tp:taxon-name-part taxon-name-part-type="genus" reg="Microvelia">M.</tp:taxon-name-part><tp:taxon-name-part taxon-name-part-type="species" reg="hinei">hinei</tp:taxon-name-part></tp:taxon-name>, M. lujanana</italic> Drake, 1951, <italic><tp:taxon-name><tp:taxon-name-part taxon-name-part-type="genus" reg="Microvelia">M.</tp:taxon-name-part><tp:taxon-name-part taxon-name-part-type="species" reg="munda">munda</tp:taxon-name-part></tp:taxon-name></italic> Drake, 1951, <italic><tp:taxon-name><tp:taxon-name-part taxon-name-part-type="genus" reg="Microvelia">M.</tp:taxon-name-part><tp:taxon-name-part taxon-name-part-type="species" reg="pudoris">pudoris</tp:taxon-name-part></tp:taxon-name></italic> Drake &amp; Harris, 1936, <italic><tp:taxon-name><tp:taxon-name-part taxon-name-part-type="genus" reg="Microvelia">M.</tp:taxon-name-part><tp:taxon-name-part taxon-name-part-type="species" reg="summersi">summersi</tp:taxon-name-part></tp:taxon-name></italic> Drake &amp; Harris, 1928 and <italic><tp:taxon-name><tp:taxon-name-part taxon-name-part-type="genus" reg="Microvelia">M.</tp:taxon-name-part><tp:taxon-name-part taxon-name-part-type="species" reg="venustatis">venustatis</tp:taxon-name-part></tp:taxon-name></italic>) because of the pattern of maculae on the fore wings, together with the strongly inserted male terminalia and the shape of the male pygophore, proctiger and parameres.</p></tp:treatment-sec><tp:treatment-sec sec-type="Etymology"><title>Etymology</title><p>This species is named in honour of Dr. Neusa Hamada (Instituto Nacional de Pesquisas da Amazônia, Manaus), one of the most important Brazilian aquatic entomologists.</p></tp:treatment-sec><tp:treatment-sec><!--Section generated to contain objects referenced in tp:taxon-treatment.--><fig id="F7052984" position="float" orientation="portrait"><object-id xmlns:xlink="http://www.w3.org/1999/xlink" content-type="arpha" xlink:type="simple">56506316-A485-5C26-8B74-0C5A1BB3F72B</object-id><object-id xmlns:xlink="http://www.w3.org/1999/xlink" content-type="doi" xlink:type="simple">10.3897/BDJ.9.e68567.figure14</object-id><label>Figure 14.</label><caption><p><italic><tp:taxon-name><tp:taxon-name-part taxon-name-part-type="genus" reg="Microvelia">Microvelia</tp:taxon-name-part><tp:taxon-name-part taxon-name-part-type="species" reg="hamadae">hamadae</tp:taxon-name-part></tp:taxon-name></italic><bold>sp. nov.</bold>, apterous male, holotype <bold>A.</bold> Habitus, dorsal view; <bold>B.</bold> Habitus, ventral view; <bold>C.</bold> Head and thorax, dorsal view; <bold>D, E</bold> Abdomen, segments IV–VII and terminalia: <bold>D.</bold> Dorsal view <bold>E.</bold> Ventral view. Scale bars: (A and B) 1 mm, (C–E) 0.2 mm.</p></caption><graphic xmlns:xlink="http://www.w3.org/1999/xlink" xlink:href="bdj-09-e68567-g014.jpg" position="float" id="oo_539223.jpg" orientation="portrait" xlink:type="simple"><uri content-type="original_file" xlink:type="simple">https://binary.pensoft.net/fig/539223</uri></graphic></fig><fig id="F7052989" position="float" orientation="portrait"><object-id xmlns:xlink="http://www.w3.org/1999/xlink" content-type="arpha" xlink:type="simple">E12E0B92-D75B-5C2A-8950-49F86CF13F22</object-id><object-id xmlns:xlink="http://www.w3.org/1999/xlink" content-type="doi" xlink:type="simple">10.3897/BDJ.9.e68567.figure15</object-id><label>Figure 15.</label><caption><p><italic><tp:taxon-name><tp:taxon-name-part taxon-name-part-type="genus" reg="Microvelia">Microvelia</tp:taxon-name-part><tp:taxon-name-part taxon-name-part-type="species" reg="hamadae">hamadae</tp:taxon-name-part></tp:taxon-name></italic><bold>sp. nov.</bold>, male terminalia <bold>A.</bold> Dorsal view; <bold>B.</bold> Ventral view; <bold>C, D</bold> Abdominal segment VIII: <bold>C.</bold> Dorsal view; <bold>D.</bold> Ventral view; <bold>E–G</bold> Genital capsule: <bold>E.</bold> Dorsal view; <bold>F.</bold> Lateral view; <bold>G.</bold> Ventral view. Scale bars: (A and B) 0.2 mm, (C–G) 0.1 mm.</p></caption><graphic xmlns:xlink="http://www.w3.org/1999/xlink" xlink:href="bdj-09-e68567-g015.jpg" position="float" id="oo_539224.jpg" orientation="portrait" xlink:type="simple"><uri content-type="original_file" xlink:type="simple">https://binary.pensoft.net/fig/539224</uri></graphic></fig><fig id="F7052993" position="float" orientation="portrait"><object-id xmlns:xlink="http://www.w3.org/1999/xlink" content-type="arpha" xlink:type="simple">80DCCBFF-2D76-5175-9E60-372118462650</object-id><object-id xmlns:xlink="http://www.w3.org/1999/xlink" content-type="doi" xlink:type="simple">10.3897/BDJ.9.e68567.figure16</object-id><label>Figure 16.</label><caption><p><italic><tp:taxon-name><tp:taxon-name-part taxon-name-part-type="genus" reg="Microvelia">Microvelia</tp:taxon-name-part><tp:taxon-name-part taxon-name-part-type="species" reg="hamadae">hamadae</tp:taxon-name-part></tp:taxon-name></italic><bold>sp. nov.</bold>, paratypes <bold>A–C</bold> Macropterous male: <bold>A.</bold> Habitus, dorsal view; <bold>B.</bold> Habitus, ventral view; <bold>C.</bold> Abdominal segments V–VII and terminalia, ventral view; <bold>D–F</bold> Apterous females: <bold>D.</bold> Habitus, dorsal view; <bold>E.</bold> Habitus, ventral view; <bold>F</bold> Habitus, dorsal view; abdomen with different shape, probably with eggs. Scale bars: (A, B and D–F) 1 mm, (C) 0.2 mm.</p></caption><graphic xmlns:xlink="http://www.w3.org/1999/xlink" xlink:href="bdj-09-e68567-g016.jpg" position="float" id="oo_539225.jpg" orientation="portrait" xlink:type="simple"><uri content-type="original_file" xlink:type="simple">https://binary.pensoft.net/fig/539225</uri></graphic></fig></tp:treatment-sec></tp:taxon-treatment>
