# Supplementary material for: Gerromorpha (Hemiptera: Heteroptera) from the Metropolitan Region of Santarém, Brazil, including three new species of Microvelia Westwood, 1834 (Veliidae: Microveliinae)
Source: Biodivers Data J. 2021 Sep 1;9:e68567. doi: 10.3897/BDJ.9.e68567 (PMC8426318; doi:10.3897/BDJ.9.e68567)
Supplement: XML Treatment for Microvelia longipes [file BDJ.9.e68567-treatment20.xml]

<!DOCTYPE tp:taxon-treatment
  PUBLIC "-//TaxonX//DTD Taxonomic Treatment Publishing DTD v0 20100105//EN" "tax-treatment-NSO.dtd">
<tp:taxon-treatment xmlns:tp="http://www.plazi.org/taxpub"><tp:treatment-meta><mixed-citation publication-type="journal"><person-group><name><surname>dos Santos</surname><given-names>Suzane E.</given-names></name><name><surname>Rodrigues</surname><given-names>Juliana M. S.</given-names></name><name><surname>Couceiro</surname><given-names>Sheyla R. M.</given-names></name><name><surname>Moreira</surname><given-names>Felipe F. F.</given-names></name></person-group><article-title><tp:taxon-name><tp:taxon-name-part taxon-name-part-type="infraorder">Gerromorpha</tp:taxon-name-part></tp:taxon-name> (<tp:taxon-name><tp:taxon-name-part taxon-name-part-type="order">Hemiptera</tp:taxon-name-part></tp:taxon-name>: <tp:taxon-name><tp:taxon-name-part taxon-name-part-type="suborder">Heteroptera</tp:taxon-name-part></tp:taxon-name>) from the Metropolitan Region of Santarém, Brazil, including three new species of <italic><tp:taxon-name><tp:taxon-name-part taxon-name-part-type="genus" reg="Microvelia">Microvelia</tp:taxon-name-part></tp:taxon-name></italic> Westwood, 1834 (<tp:taxon-name><tp:taxon-name-part taxon-name-part-type="family">Veliidae</tp:taxon-name-part></tp:taxon-name>: <tp:taxon-name><tp:taxon-name-part taxon-name-part-type="subfamily">Microveliinae</tp:taxon-name-part></tp:taxon-name>)</article-title><source>Biodivers Data J</source><day>01</day><month>9</month><year>2021</year><volume>9</volume><pub-id pub-id-type="doi">10.3897/BDJ.9.e68567</pub-id></mixed-citation></tp:treatment-meta><tp:nomenclature><tp:taxon-name>
            <object-id xmlns:xlink="http://www.w3.org/1999/xlink" content-type="arpha" xlink:type="simple">A899B821-5E29-5AAF-859F-9523472BA441</object-id>
            <tp:taxon-name-part taxon-name-part-type="genus">Microvelia</tp:taxon-name-part>
            <tp:taxon-name-part taxon-name-part-type="species">longipes</tp:taxon-name-part>
          </tp:taxon-name><tp:taxon-authority>Uhler, 1894</tp:taxon-authority><tp:nomenclature-citation-list><tp:nomenclature-citation><tp:taxon-name>
                <tp:taxon-name-part taxon-name-part-type="genus" reg="Microvelia">Microvelia</tp:taxon-name-part>
                <tp:taxon-name-part taxon-name-part-type="species" reg="longipes">longipes</tp:taxon-name-part>
              </tp:taxon-name><comment> – see <xref ref-type="bibr" rid="B7034825">Uhler (1894)</xref>: 219.</comment></tp:nomenclature-citation><tp:nomenclature-citation><tp:taxon-name>
                <tp:taxon-name-part taxon-name-part-type="genus" reg="Microvelia">Microvelia</tp:taxon-name-part>
                <tp:taxon-name-part taxon-name-part-type="species" reg="modesta">modesta</tp:taxon-name-part>
              </tp:taxon-name><comment> – see <xref ref-type="bibr" rid="B7034825">Uhler (1894)</xref>: 220 (syn. by <xref ref-type="bibr" rid="B7059265">Drake 1952</xref>: 13).</comment></tp:nomenclature-citation></tp:nomenclature-citation-list></tp:nomenclature><tp:treatment-sec sec-type="materials"><title>Materials</title><list list-type="alpha-lower" list-content="occurrences"><list-item><p><bold>Type status:</bold><named-content xmlns:xlink="http://www.w3.org/1999/xlink" content-type="dwc:typeStatus" xlink:type="simple">Other material</named-content>. <bold>Occurrence:</bold> recordedBy: <named-content xmlns:xlink="http://www.w3.org/1999/xlink" content-type="dwc:recordedBy" xlink:type="simple">S.E. Santos</named-content>; sex: <named-content xmlns:xlink="http://www.w3.org/1999/xlink" content-type="dwc:sex" xlink:type="simple">1 macropterous ?</named-content>; <bold>Location:</bold> country: <named-content xmlns:xlink="http://www.w3.org/1999/xlink" content-type="dwc:country" xlink:type="simple">Brazil</named-content>; stateProvince: <named-content xmlns:xlink="http://www.w3.org/1999/xlink" content-type="dwc:stateProvince" xlink:type="simple">Pará</named-content>; municipality: <named-content xmlns:xlink="http://www.w3.org/1999/xlink" content-type="dwc:municipality" xlink:type="simple">Santarém</named-content>; locality: <named-content xmlns:xlink="http://www.w3.org/1999/xlink" content-type="dwc:locality" xlink:type="simple">Cachoeira da Cavada</named-content>; verbatimLatitude: <named-content xmlns:xlink="http://www.w3.org/1999/xlink" content-type="dwc:verbatimLatitude" xlink:type="simple">02°35'48.9"S</named-content>; verbatimLongitude: <named-content xmlns:xlink="http://www.w3.org/1999/xlink" content-type="dwc:verbatimLongitude" xlink:type="simple">54°31'47.3"W</named-content>; <bold>Event:</bold> verbatimEventDate: <named-content xmlns:xlink="http://www.w3.org/1999/xlink" content-type="dwc:verbatimEventDate" xlink:type="simple">13.XI.2019</named-content>; <bold>Record Level:</bold> type: <named-content xmlns:xlink="http://www.w3.org/1999/xlink" content-type="dwc:type" xlink:type="simple">PhysicalObject</named-content>; institutionCode: <named-content xmlns:xlink="http://www.w3.org/1999/xlink" content-type="dwc:institutionCode" xlink:type="simple">LETIA</named-content>; basisOfRecord: <named-content xmlns:xlink="http://www.w3.org/1999/xlink" content-type="dwc:basisOfRecord" xlink:type="simple">PreservedSpecimen</named-content></p></list-item><list-item><p><bold>Type status:</bold><named-content xmlns:xlink="http://www.w3.org/1999/xlink" content-type="dwc:typeStatus" xlink:type="simple">Other material</named-content>. <bold>Occurrence:</bold> recordedBy: <named-content xmlns:xlink="http://www.w3.org/1999/xlink" content-type="dwc:recordedBy" xlink:type="simple">S.E. Santos</named-content>; sex: <named-content xmlns:xlink="http://www.w3.org/1999/xlink" content-type="dwc:sex" xlink:type="simple">1 macropterous ?</named-content>; <bold>Location:</bold> country: <named-content xmlns:xlink="http://www.w3.org/1999/xlink" content-type="dwc:country" xlink:type="simple">Brazil</named-content>; stateProvince: <named-content xmlns:xlink="http://www.w3.org/1999/xlink" content-type="dwc:stateProvince" xlink:type="simple">Pará</named-content>; municipality: <named-content xmlns:xlink="http://www.w3.org/1999/xlink" content-type="dwc:municipality" xlink:type="simple">Santarém</named-content>; verbatimLatitude: <named-content xmlns:xlink="http://www.w3.org/1999/xlink" content-type="dwc:verbatimLatitude" xlink:type="simple">02°27'32.6"S</named-content>; verbatimLongitude: <named-content xmlns:xlink="http://www.w3.org/1999/xlink" content-type="dwc:verbatimLongitude" xlink:type="simple">54°44'48.4"W</named-content>; <bold>Event:</bold> verbatimEventDate: <named-content xmlns:xlink="http://www.w3.org/1999/xlink" content-type="dwc:verbatimEventDate" xlink:type="simple">14.IV.2020</named-content>; habitat: <named-content xmlns:xlink="http://www.w3.org/1999/xlink" content-type="dwc:habitat" xlink:type="simple">puddle</named-content>; <bold>Record Level:</bold> type: <named-content xmlns:xlink="http://www.w3.org/1999/xlink" content-type="dwc:type" xlink:type="simple">PhysicalObject</named-content>; institutionCode: <named-content xmlns:xlink="http://www.w3.org/1999/xlink" content-type="dwc:institutionCode" xlink:type="simple">LETIA</named-content>; basisOfRecord: <named-content xmlns:xlink="http://www.w3.org/1999/xlink" content-type="dwc:basisOfRecord" xlink:type="simple">PreservedSpecimen</named-content></p></list-item></list></tp:treatment-sec><tp:treatment-sec sec-type="Distribution"><title>Distribution</title><p>Argentina, Aruba, Barbados, Bolivia, Bonaire, Brazil (Alagoas, Amazonas, Bahia, Espírito Santo, Mato Grosso do Sul, Minas Gerais, Rio de Janeiro, Roraima, Santa Catarina, São Paulo), Colombia, Cuba, Curaçao, Dominican Republic, Ecuador, French Guiana, Grenada, Guyana, Jamaica, Paraguay, Peru, Puerto Rico, Saint Barthélemy, St. Eustatius, St. Kitts and Nevis, St. Martin, U.S. Virgin Islands, Trinidad and Tobago, Venezuela (<xref ref-type="bibr" rid="B7034379">Moreira 2021e</xref>).</p></tp:treatment-sec><tp:treatment-sec sec-type="Notes"><title>Notes</title><p>First records from Pará State.</p></tp:treatment-sec><tp:treatment-sec sec-type="Photograph"><title>Photograph</title><p>Fig. <xref ref-type="fig" rid="F7075539">17</xref><xref ref-type="fig" rid="F7075544">a</xref></p></tp:treatment-sec><tp:treatment-sec><!--Section generated to contain objects referenced in tp:taxon-treatment.--><fig-group id="F7075539" position="float" orientation="portrait"><caption><p><italic><tp:taxon-name><tp:taxon-name-part taxon-name-part-type="genus" reg="Microvelia">Microvelia</tp:taxon-name-part></tp:taxon-name></italic> spp., habitus. Scale bars: 1 mm.</p></caption><fig id="F7075544" position="float" orientation="portrait"><object-id xmlns:xlink="http://www.w3.org/1999/xlink" content-type="arpha" xlink:type="simple">40844C56-9A0B-57DB-9903-57981FE33113</object-id><object-id xmlns:xlink="http://www.w3.org/1999/xlink" content-type="doi" xlink:type="simple">10.3897/BDJ.9.e68567.figure17a</object-id><label>Figure 17a.</label><caption><p><italic><tp:taxon-name><tp:taxon-name-part taxon-name-part-type="genus" reg="Microvelia">M.</tp:taxon-name-part><tp:taxon-name-part taxon-name-part-type="species" reg="longipes">longipes</tp:taxon-name-part></tp:taxon-name></italic>, macropterous male, dorsal view</p></caption><graphic xmlns:xlink="http://www.w3.org/1999/xlink" xlink:href="bdj-09-e68567-g017_a.jpg" xlink:type="simple" position="float" orientation="portrait" id="oo_541412.jpg"><uri content-type="original_file" xlink:type="simple">https://binary.pensoft.net/fig/541412</uri></graphic></fig><fig id="F7075545" position="float" orientation="portrait"><object-id xmlns:xlink="http://www.w3.org/1999/xlink" content-type="arpha" xlink:type="simple">2E663B81-C66B-5ED6-AB83-525A98FF11DA</object-id><object-id xmlns:xlink="http://www.w3.org/1999/xlink" content-type="doi" xlink:type="simple">10.3897/BDJ.9.e68567.figure17b</object-id><label>Figure 17b.</label><caption><p><italic><tp:taxon-name><tp:taxon-name-part taxon-name-part-type="genus" reg="Microvelia">M.</tp:taxon-name-part><tp:taxon-name-part taxon-name-part-type="species" reg="mimula">mimula</tp:taxon-name-part></tp:taxon-name></italic>, macropterous male, dorsal view</p></caption><graphic xmlns:xlink="http://www.w3.org/1999/xlink" xlink:href="bdj-09-e68567-g017_b.jpg" xlink:type="simple" position="float" orientation="portrait" id="oo_541413.jpg"><uri content-type="original_file" xlink:type="simple">https://binary.pensoft.net/fig/541413</uri></graphic></fig><fig id="F7075546" position="float" orientation="portrait"><object-id xmlns:xlink="http://www.w3.org/1999/xlink" content-type="arpha" xlink:type="simple">FD09A6D0-4107-58A1-843E-AF1B0FD0E495</object-id><object-id xmlns:xlink="http://www.w3.org/1999/xlink" content-type="doi" xlink:type="simple">10.3897/BDJ.9.e68567.figure17c</object-id><label>Figure 17c.</label><caption><p><italic><tp:taxon-name><tp:taxon-name-part taxon-name-part-type="genus" reg="Microvelia">M.</tp:taxon-name-part><tp:taxon-name-part taxon-name-part-type="species" reg="mimula">mimula</tp:taxon-name-part></tp:taxon-name></italic>, macropterous male, ventral view</p></caption><graphic xmlns:xlink="http://www.w3.org/1999/xlink" xlink:href="bdj-09-e68567-g017_c.jpg" xlink:type="simple" position="float" orientation="portrait" id="oo_541414.jpg"><uri content-type="original_file" xlink:type="simple">https://binary.pensoft.net/fig/541414</uri></graphic></fig><fig id="F7075547" position="float" orientation="portrait"><object-id xmlns:xlink="http://www.w3.org/1999/xlink" content-type="arpha" xlink:type="simple">B8C6A9D7-AC8E-5AF0-AEAD-99CF9B3884C5</object-id><object-id xmlns:xlink="http://www.w3.org/1999/xlink" content-type="doi" xlink:type="simple">10.3897/BDJ.9.e68567.figure17d</object-id><label>Figure 17d.</label><caption><p><italic><tp:taxon-name><tp:taxon-name-part taxon-name-part-type="genus" reg="Microvelia">M.</tp:taxon-name-part><tp:taxon-name-part taxon-name-part-type="species" reg="pulchella">pulchella</tp:taxon-name-part></tp:taxon-name></italic>, macropterous male, dorsal view</p></caption><graphic xmlns:xlink="http://www.w3.org/1999/xlink" xlink:href="bdj-09-e68567-g017_d.jpg" xlink:type="simple" position="float" orientation="portrait" id="oo_541415.jpg"><uri content-type="original_file" xlink:type="simple">https://binary.pensoft.net/fig/541415</uri></graphic></fig><fig id="F7075548" position="float" orientation="portrait"><object-id xmlns:xlink="http://www.w3.org/1999/xlink" content-type="arpha" xlink:type="simple">ADCF9878-C2F9-5D2A-B33E-E7C9ED2AD3AA</object-id><object-id xmlns:xlink="http://www.w3.org/1999/xlink" content-type="doi" xlink:type="simple">10.3897/BDJ.9.e68567.figure17e</object-id><label>Figure 17e.</label><caption><p><italic><tp:taxon-name><tp:taxon-name-part taxon-name-part-type="genus" reg="Microvelia">M.</tp:taxon-name-part><tp:taxon-name-part taxon-name-part-type="species" reg="pulchella">pulchella</tp:taxon-name-part></tp:taxon-name></italic>, macropterous male, ventral view</p></caption><graphic xmlns:xlink="http://www.w3.org/1999/xlink" xlink:href="bdj-09-e68567-g017_e.jpg" xlink:type="simple" position="float" orientation="portrait" id="oo_541416.jpg"><uri content-type="original_file" xlink:type="simple">https://binary.pensoft.net/fig/541416</uri></graphic></fig><fig id="F7075549" position="float" orientation="portrait"><object-id xmlns:xlink="http://www.w3.org/1999/xlink" content-type="arpha" xlink:type="simple">F34103CD-AFA0-50F4-BC60-8FDF170CFAAA</object-id><object-id xmlns:xlink="http://www.w3.org/1999/xlink" content-type="doi" xlink:type="simple">10.3897/BDJ.9.e68567.figure17f</object-id><label>Figure 17f.</label><caption><p><italic><tp:taxon-name><tp:taxon-name-part taxon-name-part-type="genus" reg="Microvelia">M.</tp:taxon-name-part><tp:taxon-name-part taxon-name-part-type="species" reg="pulchella">pulchella</tp:taxon-name-part></tp:taxon-name></italic>, apterous female, dorsal view</p></caption><graphic xmlns:xlink="http://www.w3.org/1999/xlink" xlink:href="bdj-09-e68567-g017_f.jpg" xlink:type="simple" position="float" orientation="portrait" id="oo_541417.jpg"><uri content-type="original_file" xlink:type="simple">https://binary.pensoft.net/fig/541417</uri></graphic></fig></fig-group><fig id="F7075544" position="float" orientation="portrait"><object-id xmlns:xlink="http://www.w3.org/1999/xlink" content-type="arpha" xlink:type="simple">40844C56-9A0B-57DB-9903-57981FE33113</object-id><object-id xmlns:xlink="http://www.w3.org/1999/xlink" content-type="doi" xlink:type="simple">10.3897/BDJ.9.e68567.figure17a</object-id><label>Figure 17a.</label><caption><p><italic><tp:taxon-name><tp:taxon-name-part taxon-name-part-type="genus" reg="Microvelia">M.</tp:taxon-name-part><tp:taxon-name-part taxon-name-part-type="species" reg="longipes">longipes</tp:taxon-name-part></tp:taxon-name></italic>, macropterous male, dorsal view</p></caption><graphic xmlns:xlink="http://www.w3.org/1999/xlink" xlink:href="bdj-09-e68567-g017_a.jpg" xlink:type="simple" position="float" orientation="portrait" id="oo_541412.jpg"><uri content-type="original_file" xlink:type="simple">https://binary.pensoft.net/fig/541412</uri></graphic></fig></tp:treatment-sec><ref-list><ref id="B7034825"><element-citation xmlns:xlink="http://www.w3.org/1999/xlink" publication-type="article" xlink:type="simple"><person-group person-group-type="author"><name name-style="western"><surname>Uhler</surname><given-names>P. R.</given-names></name></person-group><year>1894</year><article-title>On the <tp:taxon-name><tp:taxon-name-part taxon-name-part-type="order">Hemiptera</tp:taxon-name-part></tp:taxon-name>-<tp:taxon-name><tp:taxon-name-part taxon-name-part-type="suborder">Heteroptera</tp:taxon-name-part></tp:taxon-name> of the Island of Grenada, West Indies</article-title><source>Proceedings of the Zoological Society of London</source><volume>1894</volume><fpage>167</fpage><lpage>224</lpage></element-citation></ref><ref id="B7059265"><element-citation xmlns:xlink="http://www.w3.org/1999/xlink" publication-type="article" xlink:type="simple"><person-group person-group-type="author"><name name-style="western"><surname>Drake</surname><given-names>C. J.</given-names></name></person-group><year>1952</year><article-title>Two new <italic><tp:taxon-name><tp:taxon-name-part taxon-name-part-type="genus" reg="Microvelia">Microvelia</tp:taxon-name-part></tp:taxon-name></italic> Westwood (<tp:taxon-name><tp:taxon-name-part taxon-name-part-type="order">Hemiptera</tp:taxon-name-part></tp:taxon-name>: <tp:taxon-name><tp:taxon-name-part taxon-name-part-type="family">Veliidae</tp:taxon-name-part></tp:taxon-name>)</article-title><source>Bulletin of the Brooklyn Entomological Society</source><volume>47</volume><fpage>13</fpage><lpage>15</lpage></element-citation></ref><ref id="B7034379"><element-citation xmlns:xlink="http://www.w3.org/1999/xlink" publication-type="website" xlink:type="simple"><person-group person-group-type="author"><name name-style="western"><surname>Moreira</surname><given-names>Felipe Ferraz Figueiredo</given-names></name></person-group><article-title><tp:taxon-name><tp:taxon-name-part taxon-name-part-type="family">Veliidae</tp:taxon-name-part></tp:taxon-name>, in Catálogo Taxonômico da Fauna do Brasil</article-title><uri xlink:type="simple">http://fauna.jbrj.gov.br/fauna/faunadobrasil/1596</uri><date-in-citation content-type="access-date">2021-04-30T00:00:00+03:00</date-in-citation></element-citation></ref></ref-list></tp:taxon-treatment>
