# Supplementary material for: Gerromorpha (Hemiptera: Heteroptera) from the Metropolitan Region of Santarém, Brazil, including three new species of Microvelia Westwood, 1834 (Veliidae: Microveliinae)
Source: Biodivers Data J. 2021 Sep 1;9:e68567. doi: 10.3897/BDJ.9.e68567 (PMC8426318; doi:10.3897/BDJ.9.e68567)
Supplement: XML Treatment for Oiovelia cunucunumana [file BDJ.9.e68567-treatment36.xml]

<!DOCTYPE tp:taxon-treatment
  PUBLIC "-//TaxonX//DTD Taxonomic Treatment Publishing DTD v0 20100105//EN" "tax-treatment-NSO.dtd">
<tp:taxon-treatment xmlns:tp="http://www.plazi.org/taxpub"><tp:treatment-meta><mixed-citation publication-type="journal"><person-group><name><surname>dos Santos</surname><given-names>Suzane E.</given-names></name><name><surname>Rodrigues</surname><given-names>Juliana M. S.</given-names></name><name><surname>Couceiro</surname><given-names>Sheyla R. M.</given-names></name><name><surname>Moreira</surname><given-names>Felipe F. F.</given-names></name></person-group><article-title><tp:taxon-name><tp:taxon-name-part taxon-name-part-type="infraorder">Gerromorpha</tp:taxon-name-part></tp:taxon-name> (<tp:taxon-name><tp:taxon-name-part taxon-name-part-type="order">Hemiptera</tp:taxon-name-part></tp:taxon-name>: <tp:taxon-name><tp:taxon-name-part taxon-name-part-type="suborder">Heteroptera</tp:taxon-name-part></tp:taxon-name>) from the Metropolitan Region of Santarém, Brazil, including three new species of <italic><tp:taxon-name><tp:taxon-name-part taxon-name-part-type="genus" reg="Microvelia">Microvelia</tp:taxon-name-part></tp:taxon-name></italic> Westwood, 1834 (<tp:taxon-name><tp:taxon-name-part taxon-name-part-type="family">Veliidae</tp:taxon-name-part></tp:taxon-name>: <tp:taxon-name><tp:taxon-name-part taxon-name-part-type="subfamily">Microveliinae</tp:taxon-name-part></tp:taxon-name>)</article-title><source>Biodivers Data J</source><day>01</day><month>9</month><year>2021</year><volume>9</volume><pub-id pub-id-type="doi">10.3897/BDJ.9.e68567</pub-id></mixed-citation></tp:treatment-meta><tp:nomenclature><tp:taxon-name>
            <object-id xmlns:xlink="http://www.w3.org/1999/xlink" content-type="arpha" xlink:type="simple">F4E8357A-1259-5CF5-B64A-4A0F5364A23C</object-id>
            <tp:taxon-name-part taxon-name-part-type="genus">Oiovelia</tp:taxon-name-part>
            <tp:taxon-name-part taxon-name-part-type="species">cunucunumana</tp:taxon-name-part>
          </tp:taxon-name><tp:taxon-authority>Drake &amp; Maldonado-Capriles, 1952</tp:taxon-authority><tp:nomenclature-citation-list><tp:nomenclature-citation><tp:taxon-name>
                <tp:taxon-name-part taxon-name-part-type="genus" reg="Oiovelia">Oiovelia</tp:taxon-name-part>
                <tp:taxon-name-part taxon-name-part-type="species" reg="cunucunumana">cunucunumana</tp:taxon-name-part>
              </tp:taxon-name><comment> – see <xref ref-type="bibr" rid="B7034018">Drake and Maldonado-Capriles (1952)</xref>: 52, fig. 1.</comment></tp:nomenclature-citation><tp:nomenclature-citation><tp:taxon-name>
                <tp:taxon-name-part taxon-name-part-type="genus" reg="Paravelia">Paravelia</tp:taxon-name-part>
                <tp:taxon-name-part taxon-name-part-type="species" reg="correntina">correntina</tp:taxon-name-part>
              </tp:taxon-name><comment> – see <xref ref-type="bibr" rid="B7034221">Iglesias and Crespo (1999)</xref>: 259, figs. 1–11 (syn. by <xref ref-type="bibr" rid="B7034803">Torres et al. 2007</xref>: 143).</comment></tp:nomenclature-citation></tp:nomenclature-citation-list></tp:nomenclature><tp:treatment-sec sec-type="materials"><title>Materials</title><list list-type="alpha-lower" list-content="occurrences"><list-item><p><bold>Type status:</bold><named-content xmlns:xlink="http://www.w3.org/1999/xlink" content-type="dwc:typeStatus" xlink:type="simple">Other material</named-content>. <bold>Occurrence:</bold> recordedBy: <named-content xmlns:xlink="http://www.w3.org/1999/xlink" content-type="dwc:recordedBy" xlink:type="simple">S.E. Santos</named-content>; sex: <named-content xmlns:xlink="http://www.w3.org/1999/xlink" content-type="dwc:sex" xlink:type="simple">23 macropterous ?, 12 macropterous ?</named-content>; <bold>Location:</bold> country: <named-content xmlns:xlink="http://www.w3.org/1999/xlink" content-type="dwc:country" xlink:type="simple">Brazil</named-content>; stateProvince: <named-content xmlns:xlink="http://www.w3.org/1999/xlink" content-type="dwc:stateProvince" xlink:type="simple">Pará</named-content>; municipality: <named-content xmlns:xlink="http://www.w3.org/1999/xlink" content-type="dwc:municipality" xlink:type="simple">Mojuí dos Campos</named-content>; locality: <named-content xmlns:xlink="http://www.w3.org/1999/xlink" content-type="dwc:locality" xlink:type="simple">Igarapé Antonio Leite</named-content>; verbatimLatitude: <named-content xmlns:xlink="http://www.w3.org/1999/xlink" content-type="dwc:verbatimLatitude" xlink:type="simple">03°09'06.2"S</named-content>; verbatimLongitude: <named-content xmlns:xlink="http://www.w3.org/1999/xlink" content-type="dwc:verbatimLongitude" xlink:type="simple">54°50'28.7"W</named-content>; <bold>Event:</bold> verbatimEventDate: <named-content xmlns:xlink="http://www.w3.org/1999/xlink" content-type="dwc:verbatimEventDate" xlink:type="simple">18.X.2019</named-content>; <bold>Record Level:</bold> type: <named-content xmlns:xlink="http://www.w3.org/1999/xlink" content-type="dwc:type" xlink:type="simple">PhysicalObject</named-content>; institutionCode: <named-content xmlns:xlink="http://www.w3.org/1999/xlink" content-type="dwc:institutionCode" xlink:type="simple">LETIA</named-content>; basisOfRecord: <named-content xmlns:xlink="http://www.w3.org/1999/xlink" content-type="dwc:basisOfRecord" xlink:type="simple">PreservedSpecimen</named-content></p></list-item></list></tp:treatment-sec><tp:treatment-sec sec-type="Distribution"><title>Distribution</title><p>Argentina, Brazil (Amapá, Amazonas, Bahia, Minas Gerais, Pará, São Paulo, Santa Catarina), Colombia, Peru, Paraguay, Venezuela (<xref ref-type="bibr" rid="B7034379">Moreira 2021e</xref>).</p></tp:treatment-sec><tp:treatment-sec sec-type="Notes"><title>Notes</title><p>First record from the study area.</p></tp:treatment-sec><tp:treatment-sec sec-type="Photograph"><title>Photograph</title><p>Fig. <xref ref-type="fig" rid="F7075630">25</xref><xref ref-type="fig" rid="F7075636">b</xref></p></tp:treatment-sec><tp:treatment-sec><!--Section generated to contain objects referenced in tp:taxon-treatment.--><fig-group id="F7075630" position="float" orientation="portrait"><caption><p><tp:taxon-name><tp:taxon-name-part taxon-name-part-type="subfamily">Veliinae</tp:taxon-name-part></tp:taxon-name> spp., habitus, dorsal view. Scale bars: 1 mm.</p></caption><fig id="F7075635" position="float" orientation="portrait"><object-id xmlns:xlink="http://www.w3.org/1999/xlink" content-type="arpha" xlink:type="simple">2B3B524E-5DD9-59BB-AC19-A21F92465FC2</object-id><object-id xmlns:xlink="http://www.w3.org/1999/xlink" content-type="doi" xlink:type="simple">10.3897/BDJ.9.e68567.figure25a</object-id><label>Figure 25a.</label><caption><p><italic><tp:taxon-name><tp:taxon-name-part taxon-name-part-type="genus" reg="Callivelia">Callivelia</tp:taxon-name-part><tp:taxon-name-part taxon-name-part-type="species" reg="conata">conata</tp:taxon-name-part></tp:taxon-name></italic>, macropterous female</p></caption><graphic xmlns:xlink="http://www.w3.org/1999/xlink" xlink:href="bdj-09-e68567-g025_a.jpg" xlink:type="simple" position="float" orientation="portrait" id="oo_541451.jpg"><uri content-type="original_file" xlink:type="simple">https://binary.pensoft.net/fig/541451</uri></graphic></fig><fig id="F7075636" position="float" orientation="portrait"><object-id xmlns:xlink="http://www.w3.org/1999/xlink" content-type="arpha" xlink:type="simple">BFA6F6CA-A062-50CB-9CA8-66C843A60CC5</object-id><object-id xmlns:xlink="http://www.w3.org/1999/xlink" content-type="doi" xlink:type="simple">10.3897/BDJ.9.e68567.figure25b</object-id><label>Figure 25b.</label><caption><p><italic><tp:taxon-name><tp:taxon-name-part taxon-name-part-type="genus" reg="Oiovelia">Oiovelia</tp:taxon-name-part><tp:taxon-name-part taxon-name-part-type="species" reg="cunucunumana">cunucunumana</tp:taxon-name-part></tp:taxon-name></italic>, macropterous male</p></caption><graphic xmlns:xlink="http://www.w3.org/1999/xlink" xlink:href="bdj-09-e68567-g025_b.jpg" xlink:type="simple" position="float" orientation="portrait" id="oo_541452.jpg"><uri content-type="original_file" xlink:type="simple">https://binary.pensoft.net/fig/541452</uri></graphic></fig><fig id="F7075637" position="float" orientation="portrait"><object-id xmlns:xlink="http://www.w3.org/1999/xlink" content-type="arpha" xlink:type="simple">4DBA9C46-56C3-59B9-9F2D-2118DB460356</object-id><object-id xmlns:xlink="http://www.w3.org/1999/xlink" content-type="doi" xlink:type="simple">10.3897/BDJ.9.e68567.figure25c</object-id><label>Figure 25c.</label><caption><p><italic><tp:taxon-name><tp:taxon-name-part taxon-name-part-type="genus" reg="Paravelia">Paravelia</tp:taxon-name-part><tp:taxon-name-part taxon-name-part-type="species" reg="bullialata">bullialata</tp:taxon-name-part></tp:taxon-name></italic>, macropterous male</p></caption><graphic xmlns:xlink="http://www.w3.org/1999/xlink" xlink:href="bdj-09-e68567-g025_c.jpg" xlink:type="simple" position="float" orientation="portrait" id="oo_541453.jpg"><uri content-type="original_file" xlink:type="simple">https://binary.pensoft.net/fig/541453</uri></graphic></fig><fig id="F7075638" position="float" orientation="portrait"><object-id xmlns:xlink="http://www.w3.org/1999/xlink" content-type="arpha" xlink:type="simple">C3AD52B9-665B-5CFD-99DE-094CD59ED93D</object-id><object-id xmlns:xlink="http://www.w3.org/1999/xlink" content-type="doi" xlink:type="simple">10.3897/BDJ.9.e68567.figure25d</object-id><label>Figure 25d.</label><caption><p><italic><tp:taxon-name><tp:taxon-name-part taxon-name-part-type="genus" reg="Paravelia">Paravelia</tp:taxon-name-part><tp:taxon-name-part taxon-name-part-type="species" reg="dilatata">dilatata</tp:taxon-name-part></tp:taxon-name></italic>, macropterous male</p></caption><graphic xmlns:xlink="http://www.w3.org/1999/xlink" xlink:href="bdj-09-e68567-g025_d.jpg" xlink:type="simple" position="float" orientation="portrait" id="oo_541454.jpg"><uri content-type="original_file" xlink:type="simple">https://binary.pensoft.net/fig/541454</uri></graphic></fig></fig-group><fig id="F7075636" position="float" orientation="portrait"><object-id xmlns:xlink="http://www.w3.org/1999/xlink" content-type="arpha" xlink:type="simple">BFA6F6CA-A062-50CB-9CA8-66C843A60CC5</object-id><object-id xmlns:xlink="http://www.w3.org/1999/xlink" content-type="doi" xlink:type="simple">10.3897/BDJ.9.e68567.figure25b</object-id><label>Figure 25b.</label><caption><p><italic><tp:taxon-name><tp:taxon-name-part taxon-name-part-type="genus" reg="Oiovelia">Oiovelia</tp:taxon-name-part><tp:taxon-name-part taxon-name-part-type="species" reg="cunucunumana">cunucunumana</tp:taxon-name-part></tp:taxon-name></italic>, macropterous male</p></caption><graphic xmlns:xlink="http://www.w3.org/1999/xlink" xlink:href="bdj-09-e68567-g025_b.jpg" xlink:type="simple" position="float" orientation="portrait" id="oo_541452.jpg"><uri content-type="original_file" xlink:type="simple">https://binary.pensoft.net/fig/541452</uri></graphic></fig></tp:treatment-sec><ref-list><ref id="B7034018"><element-citation xmlns:xlink="http://www.w3.org/1999/xlink" publication-type="article" xlink:type="simple"><person-group person-group-type="author"><name name-style="western"><surname>Drake</surname><given-names>C. J.</given-names></name><name name-style="western"><surname>Maldonado-Capriles</surname><given-names>J.</given-names></name></person-group><year>1952</year><article-title>Water-striders from Territorio Amazonas of Venezuela (<tp:taxon-name><tp:taxon-name-part taxon-name-part-type="order">Hemiptera</tp:taxon-name-part></tp:taxon-name>: <tp:taxon-name><tp:taxon-name-part taxon-name-part-type="family">Hydrometridae</tp:taxon-name-part></tp:taxon-name>, <tp:taxon-name><tp:taxon-name-part taxon-name-part-type="family">Veliidae</tp:taxon-name-part></tp:taxon-name>)</article-title><source>Great Basin Naturalist</source><volume>12</volume><issue>1-4</issue><fpage>47</fpage><lpage>54</lpage><pub-id pub-id-type="doi">10.5962/bhl.part.21968</pub-id></element-citation></ref><ref id="B7034221"><element-citation xmlns:xlink="http://www.w3.org/1999/xlink" publication-type="article" xlink:type="simple"><person-group person-group-type="author"><name name-style="western"><surname>Iglesias</surname><given-names>M. S.</given-names></name><name name-style="western"><surname>Crespo</surname><given-names>F. A.</given-names></name></person-group><year>1999</year><article-title>A new species of the genus <italic><tp:taxon-name><tp:taxon-name-part taxon-name-part-type="genus" reg="Paravelia">Paravelia</tp:taxon-name-part></tp:taxon-name></italic> Breddin 1898 from Argentina (<tp:taxon-name><tp:taxon-name-part taxon-name-part-type="suborder">Heteroptera</tp:taxon-name-part></tp:taxon-name>: <tp:taxon-name><tp:taxon-name-part taxon-name-part-type="family">Veliidae</tp:taxon-name-part></tp:taxon-name>)</article-title><source>Aquatic Insects</source><volume>21</volume><issue>4</issue><fpage>259</fpage><lpage>265</lpage><pub-id pub-id-type="doi">10.1076/aqin.21.4.259.4511</pub-id></element-citation></ref><ref id="B7034803"><element-citation xmlns:xlink="http://www.w3.org/1999/xlink" publication-type="article" xlink:type="simple"><person-group person-group-type="author"><name name-style="western"><surname>Torres</surname><given-names>P</given-names></name><name name-style="western"><surname>Mazzucconi</surname><given-names>S. A.</given-names></name><name name-style="western"><surname>Michat</surname><given-names>M. C.</given-names></name></person-group><year>2007</year><article-title>Los coleópteros y heterópteros acuáticos del Parque Nacional El Palmar (Provincia de Entre Ríos, Argentina): lista faunística, diversidad Y distribución</article-title><source>Revista de la Sociedad Entomológica Argentina</source><volume>66</volume><issue>3-4</issue><fpage>127</fpage><lpage>154</lpage></element-citation></ref><ref id="B7034379"><element-citation xmlns:xlink="http://www.w3.org/1999/xlink" publication-type="website" xlink:type="simple"><person-group person-group-type="author"><name name-style="western"><surname>Moreira</surname><given-names>Felipe Ferraz Figueiredo</given-names></name></person-group><article-title><tp:taxon-name><tp:taxon-name-part taxon-name-part-type="family">Veliidae</tp:taxon-name-part></tp:taxon-name>, in Catálogo Taxonômico da Fauna do Brasil</article-title><uri xlink:type="simple">http://fauna.jbrj.gov.br/fauna/faunadobrasil/1596</uri><date-in-citation content-type="access-date">2021-04-30T00:00:00+03:00</date-in-citation></element-citation></ref></ref-list></tp:taxon-treatment>
