# Supplementary material for: Gerromorpha (Hemiptera: Heteroptera) from the Metropolitan Region of Santarém, Brazil, including three new species of Microvelia Westwood, 1834 (Veliidae: Microveliinae)
Source: Biodivers Data J. 2021 Sep 1;9:e68567. doi: 10.3897/BDJ.9.e68567 (PMC8426318; doi:10.3897/BDJ.9.e68567)
Supplement: XML Treatment for Stridulivelia stridulata [file BDJ.9.e68567-treatment41.xml]

<!DOCTYPE tp:taxon-treatment
  PUBLIC "-//TaxonX//DTD Taxonomic Treatment Publishing DTD v0 20100105//EN" "tax-treatment-NSO.dtd">
<tp:taxon-treatment xmlns:tp="http://www.plazi.org/taxpub"><tp:treatment-meta><mixed-citation publication-type="journal"><person-group><name><surname>dos Santos</surname><given-names>Suzane E.</given-names></name><name><surname>Rodrigues</surname><given-names>Juliana M. S.</given-names></name><name><surname>Couceiro</surname><given-names>Sheyla R. M.</given-names></name><name><surname>Moreira</surname><given-names>Felipe F. F.</given-names></name></person-group><article-title><tp:taxon-name><tp:taxon-name-part taxon-name-part-type="infraorder">Gerromorpha</tp:taxon-name-part></tp:taxon-name> (<tp:taxon-name><tp:taxon-name-part taxon-name-part-type="order">Hemiptera</tp:taxon-name-part></tp:taxon-name>: <tp:taxon-name><tp:taxon-name-part taxon-name-part-type="suborder">Heteroptera</tp:taxon-name-part></tp:taxon-name>) from the Metropolitan Region of Santarém, Brazil, including three new species of <italic><tp:taxon-name><tp:taxon-name-part taxon-name-part-type="genus" reg="Microvelia">Microvelia</tp:taxon-name-part></tp:taxon-name></italic> Westwood, 1834 (<tp:taxon-name><tp:taxon-name-part taxon-name-part-type="family">Veliidae</tp:taxon-name-part></tp:taxon-name>: <tp:taxon-name><tp:taxon-name-part taxon-name-part-type="subfamily">Microveliinae</tp:taxon-name-part></tp:taxon-name>)</article-title><source>Biodivers Data J</source><day>01</day><month>9</month><year>2021</year><volume>9</volume><pub-id pub-id-type="doi">10.3897/BDJ.9.e68567</pub-id></mixed-citation></tp:treatment-meta><tp:nomenclature><tp:taxon-name>
            <object-id xmlns:xlink="http://www.w3.org/1999/xlink" content-type="arpha" xlink:type="simple">D90A3F45-71AC-57D0-8D17-3F27086ACF4B</object-id>
            <tp:taxon-name-part taxon-name-part-type="genus">Stridulivelia</tp:taxon-name-part>
            <tp:taxon-name-part taxon-name-part-type="species">stridulata</tp:taxon-name-part>
          </tp:taxon-name><tp:taxon-authority>(Hungerford, 1929)</tp:taxon-authority><tp:nomenclature-citation-list><tp:nomenclature-citation><tp:taxon-name>
                <tp:taxon-name-part taxon-name-part-type="genus" reg="Velia">Velia</tp:taxon-name-part>
                <tp:taxon-name-part taxon-name-part-type="species" reg="stridulata">stridulata</tp:taxon-name-part>
              </tp:taxon-name><comment> – see <xref ref-type="bibr" rid="B7034175">Hungerford (1929b)</xref>: 53, pl. I, figs. 3 and 8, pl. II, fig. 6.</comment></tp:nomenclature-citation><tp:nomenclature-citation><tp:taxon-name>
                <tp:taxon-name-part taxon-name-part-type="genus" reg="Stridulivelia">Stridulivelia</tp:taxon-name-part>
                <tp:taxon-name-part taxon-name-part-type="species" reg="stridulata">stridulata</tp:taxon-name-part>
              </tp:taxon-name><comment> – see <xref ref-type="bibr" rid="B7034613">Polhemus (1976)</xref>: 509.</comment></tp:nomenclature-citation></tp:nomenclature-citation-list></tp:nomenclature><tp:treatment-sec sec-type="materials"><title>Materials</title><list list-type="alpha-lower" list-content="occurrences"><list-item><p><bold>Type status:</bold><named-content xmlns:xlink="http://www.w3.org/1999/xlink" content-type="dwc:typeStatus" xlink:type="simple">Other material</named-content>. <bold>Occurrence:</bold> recordedBy: <named-content xmlns:xlink="http://www.w3.org/1999/xlink" content-type="dwc:recordedBy" xlink:type="simple">S.E. Santos</named-content>; sex: <named-content xmlns:xlink="http://www.w3.org/1999/xlink" content-type="dwc:sex" xlink:type="simple">2 apterous ?, 2 apterous ?</named-content>; <bold>Location:</bold> country: <named-content xmlns:xlink="http://www.w3.org/1999/xlink" content-type="dwc:country" xlink:type="simple">Brazil</named-content>; stateProvince: <named-content xmlns:xlink="http://www.w3.org/1999/xlink" content-type="dwc:stateProvince" xlink:type="simple">Pará</named-content>; municipality: <named-content xmlns:xlink="http://www.w3.org/1999/xlink" content-type="dwc:municipality" xlink:type="simple">Santarém</named-content>; locality: <named-content xmlns:xlink="http://www.w3.org/1999/xlink" content-type="dwc:locality" xlink:type="simple">Igarapé Sonrizal</named-content>; verbatimLatitude: <named-content xmlns:xlink="http://www.w3.org/1999/xlink" content-type="dwc:verbatimLatitude" xlink:type="simple">02°32'13.6''S</named-content>; verbatimLongitude: <named-content xmlns:xlink="http://www.w3.org/1999/xlink" content-type="dwc:verbatimLongitude" xlink:type="simple">54°55'26.6''W</named-content>; <bold>Event:</bold> verbatimEventDate: <named-content xmlns:xlink="http://www.w3.org/1999/xlink" content-type="dwc:verbatimEventDate" xlink:type="simple">09.VIII.2019</named-content>; <bold>Record Level:</bold> type: <named-content xmlns:xlink="http://www.w3.org/1999/xlink" content-type="dwc:type" xlink:type="simple">PhysicalObject</named-content>; institutionCode: <named-content xmlns:xlink="http://www.w3.org/1999/xlink" content-type="dwc:institutionCode" xlink:type="simple">LETIA</named-content>; basisOfRecord: <named-content xmlns:xlink="http://www.w3.org/1999/xlink" content-type="dwc:basisOfRecord" xlink:type="simple">PreservedSpecimen</named-content></p></list-item></list></tp:treatment-sec><tp:treatment-sec sec-type="Distribution"><title>Distribution</title><p>Brazil (Amapá, Amazonas, Mato Grosso, Pará), Colombia, Suriname (<xref ref-type="bibr" rid="B7034379">Moreira 2021e</xref>).</p></tp:treatment-sec><tp:treatment-sec sec-type="Notes"><title>Notes</title><p>First record from the study area.</p></tp:treatment-sec><tp:treatment-sec sec-type="Photograph"><title>Photograph</title><p>Fig. <xref ref-type="fig" rid="F7075663">26</xref><xref ref-type="fig" rid="F7075671">d</xref></p></tp:treatment-sec><tp:treatment-sec><!--Section generated to contain objects referenced in tp:taxon-treatment.--><fig-group id="F7075663" position="float" orientation="portrait"><caption><p><italic><tp:taxon-name><tp:taxon-name-part taxon-name-part-type="genus" reg="Stridulivelia">Stridulivelia</tp:taxon-name-part></tp:taxon-name></italic> spp. Scale bars: (A, B, D and E) 1 mm, (C) 0.2 mm, (F) 0.5 mm.</p></caption><fig id="F7075668" position="float" orientation="portrait"><object-id xmlns:xlink="http://www.w3.org/1999/xlink" content-type="arpha" xlink:type="simple">6A2A58F4-AF4C-537D-8B26-3353510527BD</object-id><object-id xmlns:xlink="http://www.w3.org/1999/xlink" content-type="doi" xlink:type="simple">10.3897/BDJ.9.e68567.figure26a</object-id><label>Figure 26a.</label><caption><p><italic><tp:taxon-name><tp:taxon-name-part taxon-name-part-type="genus" reg="Stridulivelia">S.</tp:taxon-name-part><tp:taxon-name-part taxon-name-part-type="species" reg="alia">alia</tp:taxon-name-part></tp:taxon-name></italic>, apterous female, habitus, dorsal view</p></caption><graphic xmlns:xlink="http://www.w3.org/1999/xlink" xlink:href="bdj-09-e68567-g026_a.jpg" xlink:type="simple" position="float" orientation="portrait" id="oo_541456.jpg"><uri content-type="original_file" xlink:type="simple">https://binary.pensoft.net/fig/541456</uri></graphic></fig><fig id="F7075669" position="float" orientation="portrait"><object-id xmlns:xlink="http://www.w3.org/1999/xlink" content-type="arpha" xlink:type="simple">C3BDE410-5A70-5C36-8EAE-6BE2551A9B3C</object-id><object-id xmlns:xlink="http://www.w3.org/1999/xlink" content-type="doi" xlink:type="simple">10.3897/BDJ.9.e68567.figure26b</object-id><label>Figure 26b.</label><caption><p><italic><tp:taxon-name><tp:taxon-name-part taxon-name-part-type="genus" reg="Stridulivelia">S.</tp:taxon-name-part><tp:taxon-name-part taxon-name-part-type="species" reg="quadrispinosa">quadrispinosa</tp:taxon-name-part></tp:taxon-name></italic>, apterous female, habitus, dorsal view</p></caption><graphic xmlns:xlink="http://www.w3.org/1999/xlink" xlink:href="bdj-09-e68567-g026_b.jpg" xlink:type="simple" position="float" orientation="portrait" id="oo_541457.jpg"><uri content-type="original_file" xlink:type="simple">https://binary.pensoft.net/fig/541457</uri></graphic></fig><fig id="F7075670" position="float" orientation="portrait"><object-id xmlns:xlink="http://www.w3.org/1999/xlink" content-type="arpha" xlink:type="simple">DC7FF99B-C62E-5999-9526-529455537AF6</object-id><object-id xmlns:xlink="http://www.w3.org/1999/xlink" content-type="doi" xlink:type="simple">10.3897/BDJ.9.e68567.figure26c</object-id><label>Figure 26c.</label><caption><p><italic><tp:taxon-name><tp:taxon-name-part taxon-name-part-type="genus" reg="Stridulivelia">S.</tp:taxon-name-part><tp:taxon-name-part taxon-name-part-type="species" reg="quadrispinosa">quadrispinosa</tp:taxon-name-part></tp:taxon-name></italic>, apterous female, detail of stridulatory apparatus, lateral view</p></caption><graphic xmlns:xlink="http://www.w3.org/1999/xlink" xlink:href="bdj-09-e68567-g026_c.jpg" xlink:type="simple" position="float" orientation="portrait" id="oo_541458.jpg"><uri content-type="original_file" xlink:type="simple">https://binary.pensoft.net/fig/541458</uri></graphic></fig><fig id="F7075671" position="float" orientation="portrait"><object-id xmlns:xlink="http://www.w3.org/1999/xlink" content-type="arpha" xlink:type="simple">F1855181-EA92-5DF4-879C-B3DE70988FFE</object-id><object-id xmlns:xlink="http://www.w3.org/1999/xlink" content-type="doi" xlink:type="simple">10.3897/BDJ.9.e68567.figure26d</object-id><label>Figure 26d.</label><caption><p><italic><tp:taxon-name><tp:taxon-name-part taxon-name-part-type="genus" reg="Stridulivelia">S.</tp:taxon-name-part><tp:taxon-name-part taxon-name-part-type="species" reg="stridulata">stridulata</tp:taxon-name-part></tp:taxon-name></italic>, apterous male, habitus, dorsal view</p></caption><graphic xmlns:xlink="http://www.w3.org/1999/xlink" xlink:href="bdj-09-e68567-g026_d.jpg" xlink:type="simple" position="float" orientation="portrait" id="oo_541459.jpg"><uri content-type="original_file" xlink:type="simple">https://binary.pensoft.net/fig/541459</uri></graphic></fig><fig id="F7075672" position="float" orientation="portrait"><object-id xmlns:xlink="http://www.w3.org/1999/xlink" content-type="arpha" xlink:type="simple">BABA93BD-92EA-536E-BA3F-7B1B45B06765</object-id><object-id xmlns:xlink="http://www.w3.org/1999/xlink" content-type="doi" xlink:type="simple">10.3897/BDJ.9.e68567.figure26e</object-id><label>Figure 26e.</label><caption><p><italic><tp:taxon-name><tp:taxon-name-part taxon-name-part-type="genus" reg="Stridulivelia">S.</tp:taxon-name-part><tp:taxon-name-part taxon-name-part-type="species" reg="strigosa">strigosa</tp:taxon-name-part></tp:taxon-name></italic>, micropterous male, habitus, dorsal view</p></caption><graphic xmlns:xlink="http://www.w3.org/1999/xlink" xlink:href="bdj-09-e68567-g026_e.jpg" xlink:type="simple" position="float" orientation="portrait" id="oo_541460.jpg"><uri content-type="original_file" xlink:type="simple">https://binary.pensoft.net/fig/541460</uri></graphic></fig><fig id="F7075673" position="float" orientation="portrait"><object-id xmlns:xlink="http://www.w3.org/1999/xlink" content-type="arpha" xlink:type="simple">A5D04D65-7231-52C9-A9E5-AB8E3EAB0C76</object-id><object-id xmlns:xlink="http://www.w3.org/1999/xlink" content-type="doi" xlink:type="simple">10.3897/BDJ.9.e68567.figure26f</object-id><label>Figure 26f.</label><caption><p><italic><tp:taxon-name><tp:taxon-name-part taxon-name-part-type="genus" reg="Stridulivelia">S.</tp:taxon-name-part><tp:taxon-name-part taxon-name-part-type="species" reg="strigosa">strigosa</tp:taxon-name-part></tp:taxon-name></italic>, micropterous male, detail of stridulatory apparatus, lateral view</p></caption><graphic xmlns:xlink="http://www.w3.org/1999/xlink" xlink:href="bdj-09-e68567-g026_f.jpg" xlink:type="simple" position="float" orientation="portrait" id="oo_541461.jpg"><uri content-type="original_file" xlink:type="simple">https://binary.pensoft.net/fig/541461</uri></graphic></fig></fig-group><fig id="F7075671" position="float" orientation="portrait"><object-id xmlns:xlink="http://www.w3.org/1999/xlink" content-type="arpha" xlink:type="simple">F1855181-EA92-5DF4-879C-B3DE70988FFE</object-id><object-id xmlns:xlink="http://www.w3.org/1999/xlink" content-type="doi" xlink:type="simple">10.3897/BDJ.9.e68567.figure26d</object-id><label>Figure 26d.</label><caption><p><italic><tp:taxon-name><tp:taxon-name-part taxon-name-part-type="genus" reg="Stridulivelia">S.</tp:taxon-name-part><tp:taxon-name-part taxon-name-part-type="species" reg="stridulata">stridulata</tp:taxon-name-part></tp:taxon-name></italic>, apterous male, habitus, dorsal view</p></caption><graphic xmlns:xlink="http://www.w3.org/1999/xlink" xlink:href="bdj-09-e68567-g026_d.jpg" xlink:type="simple" position="float" orientation="portrait" id="oo_541459.jpg"><uri content-type="original_file" xlink:type="simple">https://binary.pensoft.net/fig/541459</uri></graphic></fig></tp:treatment-sec><ref-list><ref id="B7034175"><element-citation xmlns:xlink="http://www.w3.org/1999/xlink" publication-type="article" xlink:type="simple"><person-group person-group-type="author"><name name-style="western"><surname>Hungerford</surname><given-names>H. B.</given-names></name></person-group><year>1929</year><article-title>Some new semi-aquatic <tp:taxon-name><tp:taxon-name-part taxon-name-part-type="order">Hemiptera</tp:taxon-name-part></tp:taxon-name> from South America with a record of stridulatory devices (<tp:taxon-name><tp:taxon-name-part taxon-name-part-type="family">Veliidae</tp:taxon-name-part></tp:taxon-name>-<italic><tp:taxon-name><tp:taxon-name-part taxon-name-part-type="genus" reg="Velia">Velia</tp:taxon-name-part></tp:taxon-name></italic>)</article-title><source>Journal of the Kansas Entomological Society</source><volume>2</volume><fpage>50</fpage><lpage>59</lpage></element-citation></ref><ref id="B7034613"><element-citation xmlns:xlink="http://www.w3.org/1999/xlink" publication-type="article" xlink:type="simple"><person-group person-group-type="author"><name name-style="western"><surname>Polhemus</surname><given-names>J. T.</given-names></name></person-group><year>1976</year><article-title>A reconsideration of the status of the genus <italic><tp:taxon-name><tp:taxon-name-part taxon-name-part-type="genus" reg="Paravelia">Paravelia</tp:taxon-name-part></tp:taxon-name></italic> Breddin, with other notes and a check list of species (<tp:taxon-name><tp:taxon-name-part taxon-name-part-type="family">Veliidae</tp:taxon-name-part></tp:taxon-name>: <tp:taxon-name><tp:taxon-name-part taxon-name-part-type="suborder">Heteroptera</tp:taxon-name-part></tp:taxon-name>)</article-title><source>Journal of the Kansas Entomological Society</source><volume>49</volume><issue>4</issue><fpage>509</fpage><lpage>513</lpage></element-citation></ref><ref id="B7034379"><element-citation xmlns:xlink="http://www.w3.org/1999/xlink" publication-type="website" xlink:type="simple"><person-group person-group-type="author"><name name-style="western"><surname>Moreira</surname><given-names>Felipe Ferraz Figueiredo</given-names></name></person-group><article-title><tp:taxon-name><tp:taxon-name-part taxon-name-part-type="family">Veliidae</tp:taxon-name-part></tp:taxon-name>, in Catálogo Taxonômico da Fauna do Brasil</article-title><uri xlink:type="simple">http://fauna.jbrj.gov.br/fauna/faunadobrasil/1596</uri><date-in-citation content-type="access-date">2021-04-30T00:00:00+03:00</date-in-citation></element-citation></ref></ref-list></tp:taxon-treatment>
